# Supplementary material for: Green innovation and enterprise digital transformation: Escape from the “dilemma” of development and governance choices
Source: PLoS One. 2024 May 16;19(5):e0301266. doi: 10.1371/journal.pone.0301266 (PMC11098433; doi:10.1371/journal.pone.0301266)
Supplement: S1 Data — (XLSX) [file pone.0301266.s001.xlsx]

## Sheet: Sheet1
year	id	DT	GIN	GIQ	ind	FC	DT1	Size	Lev	Top1	ROA	OC	Growth	Dual	TobinQ	FirmAge	CAPINT	lnGIN	lnGIQ	ave_GIN	ave_GIQ	ifGIN	ifGIQ	MEANSize	GIN_Size	GIQ_Size	MEANLev	GIN_Lev	GIQ_Lev	Eastern region	Central region	Western region	MarketCompet	MarketDevelop
2011	2	0	0	0	K	2.79016	11	26.0982	0.770997	0.147255	0.045325	0.280486	0.415447	0	1.04268	3.17805	4.12646	0	0	0	0	1	1	21.853	0	0	0.411444	0	0	1	0	0	0.0479039	7.88
2012	2	0	0	0	K	2.79739	15	26.0982	0.783163	0.14725	0.046407	0.305525	0.436505	0	1.07689	3.21888	3.67354	0	0	0	0	1	1	21.8866	0	0	0.414208	0	0	1	0	0	0.0595021	8.33
2013	2	0	0	0	K	2.94873	30	26.0982	0.77997	0.14699	0.042651	0.315659	0.313263	0	0.968694	3.2581	3.53869	0	0	0	0	1	1	21.994	0	0	0.428831	0	0	1	0	0	0.0630335	8.64
2014	2	0	0	0	K	2.10532	36	26.0982	0.772046	0.149082	0.039059	0.296448	0.081002	0	1.06491	3.29584	3.47302	0	0	0	0	1	1	22.0827	0	0	0.42938	0	0	1	0	0	0.0612197	9.3
2015	2	0	0	0	K	2.74169	42	26.0982	0.777015	0.152264	0.046351	0.349287	0.335828	0	1.19235	3.3322	3.12605	0	0	0.0232558	0	1	1	22.1606	0	0	0.416661	0	0	1	0	0	0.0737735	9.68
2016	2	0	0	0	K	2.32656	38	26.0982	0.805367	0.152436	0.039322	0.33354	0.229754	0	1.06901	3.3673	3.45427	0	0	0.0348837	0.0232558	1	1	22.2275	0	0	0.401499	0	0	1	0	0	0.0663669	9.86
2017	2	0	0	0	K	1.88919	38	26.0982	0.839813	0.293755	0.037283	0.243381	0.010063	1	1.11796	3.4012	4.7977	0	0	0.11236	0.0449438	1	1	22.1934	0	0	0.397459	0	0	1	0	0	0.0667301	10.2
2018	2	0	0	0	K	2.81129	34	26.0982	0.845856	0.293755	0.03658	0.221	0.225537	0	1.01574	3.43399	5.13499	0	0	0.0967742	0.0215054	1	1	22.2812	0	0	0.415196	0	0	1	0	0	0.0690242	10.56
2011	4	0.0012258	0	0	C2	0.596083	3	19.945	0.294935	0.260961	0.048318	0.391582	-0.432705	0	3.75237	3.2581	2.63487	0	0	0.621776	0.432665	1	1	21.853	0	0	0.411444	0	0	1	0	0	0.390053	7.88
2012	4	0.00035	0	0	C2	0.613381	5	19.945	0.232528	0.260961	0.040153	0.500299	0.306825	0	3.78997	3.29584	1.98138	0	0	0.806539	0.457766	1	1	21.8866	0	0	0.414208	0	0	1	0	0	0.376157	8.33
2016	4	0	0	0	C2	2.37073	1	19.945	0.203456	0.284182	0.127625	0.924405	1.38821	1	7.23319	3.43399	0.777684	0	0	1.16026	0.771367	1	1	22.2275	0	0	0.401499	0	0	1	0	0	0.145847	9.86
2017	4	0	0	0	C2	2.01568	34	19.945	0.315247	0.284327	0.023925	0.562797	-0.498563	1	7.22984	3.43399	1.93963	0	0	1.19089	0.821366	1	1	22.1934	0	0	0.397459	0	0	1	0	0	0.109135	10.2
2011	6	0	0	0	K	1.58932	5	22.8422	0.652855	0.19932	0.051404	0.3066	0.107127	0	1.13711	3.13549	3.21402	0	0	0	0	1	1	21.853	0	0	0.411444	0	0	1	0	0	0.0479039	7.88
2012	6	0	0	0	K	-0.753992	10	22.9579	0.620165	0.19932	0.071277	0.348279	0.188072	0	1.29655	3.17805	3.03728	0	0	0	0	1	1	21.8866	0	0	0.414208	0	0	1	0	0	0.0595021	8.33
2013	6	0	0	0	K	2.30098	9	23.0227	0.579972	0.203114	0.072289	0.477522	0.498858	0	1.24549	3.21888	2.16189	0	0	0	0	1	1	21.994	0	0	0.428831	0	0	1	0	0	0.0630335	8.64
2013	8	1	0	0	H	-0.880351	4	20.2559	0.100605	0.627115	0.036693	0.490865	-0.081551	0	2.67932	3.21888	2.05823	0	0	0	0	1	1	21.994	0	0	0.428831	0	0	1	0	0	0.164382	9.12
2014	8	0	0	0	H	0.471281	6	20.3288	0.112276	0.514804	0.011942	0.472349	0.008977	0	5.39696	3.2581	2.19423	0	0	0	0	1	1	22.0827	0	0	0.42938	0	0	1	0	0	0.155151	9.37
2015	8	0.0322535	0	0	C3	-0.189157	33	22.0012	0.189809	0.282176	0.089088	0.607535	2.1356	0	2.88737	3.29584	2.77154	0	0	3.59066	1.89766	1	1	22.1606	0	0	0.416661	0	0	1	0	0	0.279528	8.89
2016	8	0.0247913	0	0	C3	0.493063	79	22.8265	0.246583	0.124596	0.09006	0.318453	0.448569	0	2.29995	3.3322	4.36707	0	0	3.83419	2.07003	1	1	22.2275	0	0	0.401499	0	0	1	0	0	0.251766	9.14
2017	8	0.0244184	0	0	C3	1.43662	137	23.0915	0.326949	0.124187	0.094283	0.247039	0.242497	0	2.16656	3.3673	4.58113	0	0	3.7887	2.05391	1	1	22.1934	0	0	0.397459	0	0	1	0	0	0.211663	9.42
2018	8	0.102571	0	0	C3	1.83335	335	23.0714	0.29251	0.2	0.032338	0.242605	0.100376	0	1.30841	3.4012	4.08061	0	0	4.19967	2.2782	1	1	22.2812	0	0	0.415196	0	0	1	0	0	0.201757	9.7
2010	9	0.0078281	0	0	S	3.31271	6	23.0283	0.62953	0.08927	0.050391	0.367073	-0.016092	1	2.43022	3.04452	3.11636	0	0	0	0	1	1	21.8692	0	0	0.431746	0	0	1	0	0	0.105117	7.73
2011	9	0.0060136	0	0	S	3.78532	6	23.1901	0.650402	0.119568	0.034886	0.372783	0.263767	1	1.65235	3.09104	2.89911	0	0	0.0322581	0.0322581	1	1	21.853	0	0	0.411444	0	0	1	0	0	0.118078	7.88
2012	9	0.0088585	0	0	S	2.13075	8	23.3013	0.643669	0.123429	0.024626	0.322522	-0.010003	1	1.36857	3.13549	3.27271	0	0	0	0	1	1	21.8866	0	0	0.414208	0	0	1	0	0	0.117438	8.33
2013	9	0.0090559	0	0	S	2.6817	21	23.3342	0.628798	0.123429	0.033166	0.310272	0.032409	1	1.49447	3.17805	3.27599	0	0	0.0666667	0.0666667	1	1	21.994	0	0	0.428831	0	0	1	0	0	0.124115	8.64
2014	9	0.0097829	0	0	S	2.54056	16	23.4128	0.628934	0.123429	0.033352	0.304297	0.037654	1	1.94283	3.21888	3.41542	0	0	0	0	1	1	22.0827	0	0	0.42938	0	0	1	0	0	0.118567	9.3
2015	9	0.0092912	0	0	S	2.21987	39	23.6199	0.638202	0.119113	0.058826	0.296312	0.128465	1	2.13849	3.2581	3.72305	0	0	0.157895	0.105263	1	1	22.1606	0	0	0.416661	0	0	1	0	0	0.116972	9.68
2016	9	0.0074634	0	0	S	2.86952	45	23.797	0.623791	0.119113	0.021113	0.32271	0.317839	1	1.64468	3.29584	3.37239	0	0	0.375	0.25	1	1	22.2275	0	0	0.401499	0	0	1	0	0	0.119876	9.86
2017	9	0.0106011	0	0	S	2.00687	48	24.0231	0.633121	0.119113	0.013266	0.288248	0.095413	1	1.20351	3.3322	3.85982	0	0	0.555556	0.333333	1	1	22.1934	0	0	0.397459	0	0	1	0	0	0.129746	10.2
2018	9	0.0111996	0	0	S	1.35852	59	24.1194	0.649896	0.119113	0.023352	0.411366	0.668047	1	0.960785	3.3673	2.54788	0	0	0.6	0.333333	1	1	22.2812	0	0	0.415196	0	0	1	0	0	0.150877	10.56
2013	10	0.0527439	0	0	C3	-1.51065	4	20.7507	0.358152	0.299896	0.004879	0.464011	0.925853	0	2.7277	3.2581	2.83619	0	0	2.86078	1.55422	1	1	21.994	0	0	0.428831	0	0	1	0	0	0.145853	8.64
2014	10	0	0	0	C3	2.55379	1	20.5054	0.314128	0.299896	-0.082225	0.251418	-0.364488	0	3.87786	3.29584	3.49205	0	0	3.70823	2.07232	1	1	22.0827	0	0	0.42938	0	0	1	0	0	0.145075	9.3
2015	10	0.0483286	0	0	E	-0.204272	9	22.3646	0.579577	0.215111	0.006696	0.320924	2.1356	0	1.58894	3.3322	5.39199	0	0	2.8209	1.40298	1	1	22.1606	0	0	0.416661	0	0	1	0	0	0.144898	9.68
2016	10	0.0705051	0	0	E	2.75471	3	22.3029	0.544721	0.215111	0.007765	0.210119	0.100431	0	1.41983	3.3673	4.60669	0	0	3.15584	1.42857	0	1	22.2275	0	0	0.401499	0	0	1	0	0	0.141852	9.86
2017	10	0.0728002	0	0	E	2.06314	6	21.8563	0.620116	0.215111	-0.144251	0.190163	-0.280622	0	1.66949	3.4012	4.09713	0	0	5.41176	2.37647	0	1	22.1934	0	0	0.397459	0	0	1	0	0	0.134338	10.2
2018	10	0.156081	0	0	E	4.99479	8	21.9091	0.819505	0.135078	-0.144251	0.108306	-0.498563	0	1.40509	3.43399	9.47649	0	0	4.7093	2.05814	0	1	22.2812	0	0	0.415196	0	0	1	0	0	0.132508	10.56
2010	11	0	0	0	K	3.16372	2	21.7925	0.699635	0.542231	0.060893	0.345591	0.174845	0	1.31295	3.29584	2.9333	0	0	0	0	1	1	21.8692	0	0	0.431746	0	0	1	0	0	0.0402659	7.73
2011	11	0	0	0	K	4.01409	1	21.9759	0.676791	0.543148	0.080295	0.439292	0.418244	0	1.19535	3.29584	2.48452	0	0	0	0	1	1	21.853	0	0	0.411444	0	0	1	0	0	0.0479039	7.88
2012	11	2.28e-06	0	0	K	-0.0496443	2	22.0972	0.619304	0.54328	0.099916	0.496166	0.321415	0	1.20314	3.3322	2.12255	0	0	0	0	1	1	21.8866	0	0	0.414208	0	0	1	0	0	0.0595021	8.33
2013	11	0	0	0	K	0.271796	2	22.0774	0.534334	0.543301	0.076902	0.413915	-0.130055	0	1.2542	3.3673	2.39204	0	0	0	0	1	1	21.994	0	0	0.428831	0	0	1	0	0	0.0630335	8.64
2014	11	0	0	0	K	0.633868	6	22.0799	0.465632	0.543301	0.107651	0.327066	-0.216632	0	1.3239	3.4012	3.06144	0	0	0	0	1	1	22.0827	0	0	0.42938	0	0	1	0	0	0.0612197	9.3
2015	11	0	0	0	K	0.651155	13	22.2003	0.520347	0.543301	0.037957	0.26078	-0.150603	0	1.49364	3.43399	4.06505	0	0	0.0232558	0	1	1	22.1606	0	0	0.416661	0	0	1	0	0	0.0737735	9.68
2016	11	0	0	0	K	-4.3521	5	22.6185	0.637636	0.543301	0.06432	0.373243	0.911239	0	1.42149	3.43399	3.23152	0	0	0.0348837	0.0232558	1	1	22.2275	0	0	0.401499	0	0	1	0	0	0.0663669	9.86
2010	12	0	0	0	C3	-0.960942	3	23.2466	0.457945	0.08927	0.136592	0.662357	0.466906	0	3.06295	3.29584	1.61024	0	0	2.06029	0.879418	1	1	21.8692	0	0	0.431746	0	0	1	0	0	0.080939	7.73
2011	12	0	2	1	C3	0.571637	7	23.4499	0.521906	0.08927	0.096394	0.596067	0.068026	1	1.50239	3.29584	1.84765	1.09861	0.693147	2.33384	1.14024	1	1	21.853	46.8998	23.4499	0.411444	1.04381	0.521906	1	0	0	0.0796573	7.88
2013	12	0	0	0	C3	0.077575	7	23.4366	0.442868	0.08927	0.110232	0.525846	0.105719	1	1.39645	3.3673	1.94974	0	0	2.86078	1.55422	1	1	21.994	0	0	0.428831	0	0	1	0	0	0.0805381	8.64
2014	12	0	8	2	C3	-0.413432	7	23.4501	0.442985	0.08927	0.056255	0.464015	-0.089127	0	1.42854	3.4012	2.16969	2.19722	1.09861	3.69825	2.06982	1	1	22.0827	187.601	46.9002	0.42938	3.54388	0.885971	1	0	0	0.0773163	9.3
2015	12	0	11	6	C3	1.1004	9	23.4742	0.511695	0.110803	0.035597	0.482933	0.054849	0	1.91822	3.43399	2.10704	2.48491	1.94591	3.57842	1.89099	1	1	22.1606	258.216	140.845	0.416661	5.62865	3.07017	1	0	0	0.0707056	9.68
2016	12	0	5	5	C3	1.18832	11	23.5651	0.525907	0.154479	0.049284	0.549943	0.207673	1	1.63129	3.43399	1.9107	1.79176	1.79176	3.82904	2.06488	1	1	22.2275	117.825	117.825	0.401499	2.62953	2.62953	1	0	0	0.0680838	9.86
2017	12	0	19	14	C3	0.804191	13	23.6955	0.55057	0.148415	0.04518	0.593177	0.212313	0	1.40204	3.43399	1.7956	2.99573	2.70805	3.77217	2.04174	1	1	22.1934	450.214	331.737	0.397459	10.4608	7.70798	1	0	0	0.066869	10.2
2018	12	0	8	3	C3	0.888368	20	23.6737	0.505634	0.148078	0.024436	0.549039	-0.024766	0	1.00421	3.43399	1.80154	2.19722	1.38629	4.19298	2.27569	1	1	22.2812	189.39	71.0211	0.415196	4.04507	1.5169	1	0	0	0.0841101	10.56
2013	14	1	0	0	K	2.83993	11	21.3613	0.649425	0.320227	0.017994	0.288228	0.338565	0	1.74282	3.09104	3.35617	0	0	0	0	1	1	21.994	0	0	0.428831	0	0	1	0	0	0.0630335	8.64
2014	14	1	0	0	K	4.99448	9	21.5283	0.676601	0.320227	0.030408	0.247885	-0.092446	0	1.92106	3.13549	4.3702	0	0	0	0	1	1	22.0827	0	0	0.42938	0	0	1	0	0	0.0612197	9.3
2015	14	1	0	0	K	3.78192	11	21.4982	0.643892	0.320227	0.024238	0.187515	-0.192651	0	2.76362	3.17805	5.25277	0	0	0.0232558	0	1	1	22.1606	0	0	0.416661	0	0	1	0	0	0.0737735	9.68
2016	14	1	0	0	K	1.4023	6	21.3512	0.575952	0.328717	0.014397	0.306977	0.502267	0	2.81387	3.21888	3.01859	0	0	0.0348837	0.0232558	1	1	22.2275	0	0	0.401499	0	0	1	0	0	0.0663669	9.86
2017	14	1	0	0	K	0.502418	2	21.1474	0.476437	0.340167	0.00646	0.301662	-0.173363	0	1.8992	3.2581	2.97828	0	0	0.11236	0.0449438	1	1	22.1934	0	0	0.397459	0	0	1	0	0	0.0667301	10.2
2018	14	1	0	0	K	2.87605	5	21.3742	0.504366	0.340167	0.089694	0.207765	-0.302474	0	1.48172	3.29584	5.3565	0	0	0.0967742	0.0215054	1	1	22.2812	0	0	0.415196	0	0	1	0	0	0.0690242	10.56
2010	16	0	21	5	C3	2.67456	35	23.5246	0.743477	0.19	0.006738	1.13944	0.290551	1	1.02331	3.29584	0.962332	3.09104	1.79176	2.01663	0.869023	1	1	21.8692	494.017	117.623	0.431746	15.613	3.71739	1	0	0	0.0663393	7.73
2011	16	0	7	2	C3	3.75954	83	23.551	0.749408	0.19	0.001449	0.97189	-0.052236	1	0.936678	3.29584	1.04247	2.07944	1.09861	2.32622	1.13872	1	1	21.853	164.857	47.1019	0.411444	5.24585	1.49882	1	0	0	0.0599497	7.88
2012	16	0	9	2	C3	3.4623	79	23.5304	0.743593	0.19	0.002715	1.0958	0.130737	0	0.945777	3.3322	0.903209	2.30259	1.09861	2.53649	1.27297	1	1	21.8866	211.774	47.0609	0.414208	6.69234	1.48719	1	0	0	0.0529712	8.33
2013	16	0	3	1	C3	1.81238	94	23.4797	0.728132	0.19	0.003705	1.23857	0.091007	0	0.975934	3.3673	0.786899	1.38629	0.693147	2.85676	1.55288	1	1	21.994	70.439	23.4797	0.428831	2.18439	0.728132	1	0	0	0.0479398	8.64
2014	16	0	3	0	C3	3.68049	67	23.5434	0.743884	0.217508	0.003722	1.19443	-0.029153	0	1.06357	3.4012	0.863869	1.38629	0	3.70449	2.07232	1	1	22.0827	70.6303	0	0.42938	2.23165	0	1	0	0	0.0415622	9.3
2015	16	0	2	2	C3	3.03523	70	23.38	0.784184	0.217508	-0.082234	1.18565	-0.052942	1	1.5866	3.43399	0.774679	1.09861	1.09861	3.58843	1.89544	1	1	22.1606	46.7601	46.7601	0.416661	1.56837	1.56837	1	0	0	0.0357915	9.68
2016	16	0	1	1	C3	3.91047	106	23.5707	0.807546	0.217508	0.005854	1.28911	0.103515	1	1.34468	3.43399	0.849442	0.693147	0.693147	3.83316	2.069	1	1	22.2275	23.5707	23.5707	0.401499	0.807546	0.807546	1	0	0	0.0281124	9.86
2017	16	0	5	4	C3	3.94589	162	23.8828	0.652011	0.217508	0.205566	1.5307	0.538363	0	1.15252	3.43399	0.754416	1.79176	1.60944	3.78435	2.05043	1	1	22.1934	119.414	95.531	0.397459	3.26005	2.60804	1	0	0	0.0226501	10.2
2018	16	0.0611142	1	1	C3	3.70426	214	24.2193	0.713465	0.217508	0.02365	1.63154	0.477109	1	0.918139	3.43399	0.715095	0.693147	0.693147	4.19883	2.27736	1	1	22.2812	24.2193	24.2193	0.415196	0.713465	0.713465	1	0	0	0.0470568	10.56
2010	19	0	0	0	C1	2.88948	9	20.3054	0.433623	0.263271	0.01402	0.358547	0.247935	0	2.9937	2.94444	2.86543	0	0	0.179245	0.113208	1	1	21.8692	0	0	0.431746	0	0	1	0	0	0.0382171	7.73
2011	19	0	0	0	C1	-1.81717	4	20.7834	0.162047	0.190893	0.01121	0.369942	0.38483	0	1.5603	2.99573	3.33709	0	0	0.21875	0.1875	1	1	21.853	0	0	0.411444	0	0	1	0	0	0.034872	7.88
2012	19	0	0	0	C1	-1.21138	6	20.9246	0.177289	0.190893	0.064827	0.272031	-0.023379	0	1.74473	3.04452	3.93511	0	0	0.357143	0.285714	1	1	21.8866	0	0	0.414208	0	0	1	0	0	0.0318136	8.33
2013	19	0.0121052	0	0	C1	0.86327	14	21.0134	0.243113	0.190893	0.035329	0.342486	0.410336	0	1.55239	3.09104	3.04947	0	0	0.489362	0.361702	1	1	21.994	0	0	0.428831	0	0	1	0	0	0.0338268	8.64
2014	19	0.0123018	0	0	C1	0.416905	39	20.867	0.139418	0.190893	0.012384	0.322709	-0.160151	0	2.01812	3.13549	3.1365	0	0	0.402685	0.255034	1	1	22.0827	0	0	0.42938	0	0	1	0	0	0.028841	9.3
2015	19	0	0	0	C1	2.42708	24	20.782	0.0974302	0.190893	-0.038789	0.305385	-0.081215	0	4.45204	3.17805	3.13537	0	0	0.467949	0.269231	1	1	22.1606	0	0	0.416661	0	0	1	0	0	0.0292621	9.68
2016	19	0	0	0	C1	0.343049	20	20.8875	0.109292	0.190893	0.080523	0.244201	-0.19171	0	5.60933	3.21888	4.31095	0	0	0.580838	0.36527	1	1	22.2275	0	0	0.401499	0	0	1	0	0	0.0273978	9.86
2017	19	0	0	0	C1	0	20	20.7913	0.100181	0.190893	-0.054473	0.280812	0.155017	0		3.2581	3.38984	0	0	0.447368	0.247368	1	1	22.1934	0	0	0.397459	0	0	1	0	0	0.0329245	10.2
2018	19	0	0	0	C1	-5.41658	76	22.5903	0.329474	0.63793	0.051835	1.73809	1.89558	0	1.21406	3.29584	0.601272	0	0	0.573684	0.278947	1	1	22.2812	0	0	0.415196	0	0	1	0	0	0.0345834	10.56
2010	20	0	0	0	C3	2.41045	9	20.4029	0.632778	0.411391	0.012379	1.00572	0.466919	1	2.13249	2.94444	0.973597	0	0	2.06029	0.879418	1	1	21.8692	0	0	0.431746	0	0	1	0	0	0.0663393	7.73
2011	20	0	0	0	C3	1.74564	5	20.3204	0.58566	0.411391	0.014882	1.25625	0.174627	1	1.54565	2.99573	0.76319	0	0	2.33689	1.14177	1	1	21.853	0	0	0.411444	0	0	1	0	0	0.0599497	7.88
2012	20	0.0021584	0	0	C3	2.37256	8	20.34	0.588963	0.411391	0.004803	1.07241	-0.173431	1	1.73404	3.04452	0.94164	0	0	2.54865	1.27568	1	1	21.8866	0	0	0.414208	0	0	1	0	0	0.0529712	8.33
2013	20	0.0082932	0	0	C3	4.27536	4	20.4104	0.625809	0.411391	-0.009225	0.887224	-0.134095	1	1.75043	3.09104	1.16676	0	0	2.86078	1.55422	1	1	21.994	0	0	0.428831	0	0	1	0	0	0.0479398	8.64
2014	20	0	0	0	C3	0	10	20.874	0.758028	0.411391	0.008117	0.733693	0.108514	1		3.13549	1.67339	0	0	3.70823	2.07232	1	1	22.0827	0	0	0.42938	0	0	1	0	0	0.0415622	9.3
2015	20	0.0066762	0	0	C3	1.98397	14	20.8674	0.72819	0.411391	-0.003625	0.430987	-0.281193	1	6.16779	3.17805	2.3125	0	0	3.59066	1.89766	1	1	22.1606	0	0	0.416661	0	0	1	0	0	0.0357915	9.68
2016	20	0.0057869	0	0	C3	5.10972	7	20.2652	0.494528	0.411391	0.006107	0.692789	0.239685	1	7.23319	3.21888	1.02149	0	0	3.83419	2.07003	1	1	22.2275	0	0	0.401499	0	0	1	0	0	0.0281124	9.86
2017	20	0.0048449	0	0	C3	4.1904	9	20.2609	0.490804	0.411391	0.001544	1.35955	0.385796	1	5.32493	3.2581	0.733955	0	0	3.7887	2.05391	1	1	22.1934	0	0	0.397459	0	0	1	0	0	0.0226501	10.2
2018	20	0.0038247	0	0	C3	4.35789	10	20.2405	0.475007	0.412066	0.005285	1.02185	-0.257556	1	4.22217	3.29584	0.968673	0	0	4.19967	2.2782	1	1	22.2812	0	0	0.415196	0	0	1	0	0	0.0470568	10.56
2010	21	0	7	3	C3	-0.249896	58	22.6204	0.328237	0.496362	0.058925	2.48995	0.549501	0	2.6498	2.89037	0.400945	2.07944	1.38629	2.04574	0.873181	1	1	21.8692	158.343	67.8611	0.431746	2.29766	0.98471	1	0	0	0.0663393	7.73
2011	21	0	7	2	C3	-1.53716	41	23.059	0.582013	0.496362	0.025894	2.19138	-0.103081	0	1.23651	2.94444	0.554833	2.07944	1.09861	2.32622	1.13872	1	1	21.853	161.413	46.1179	0.411444	4.07409	1.16403	1	0	0	0.0599497	7.88
2012	21	0	2	1	C3	0.324605	56	23.0438	0.59178	0.496362	0.000824	1.59854	-0.119743	0	1.20187	2.99573	0.620833	1.09861	0.693147	2.54595	1.27432	1	1	21.8866	46.0876	23.0438	0.414208	1.18356	0.59178	1	0	0	0.0529712	8.33
2013	21	0	0	0	C3	-1.44681	68	23.3426	0.638573	0.445088	0.013291	1.25812	-0.082928	0	1.18318	3.04452	0.912698	0	0	2.86078	1.55422	1	1	21.994	0	0	0.428831	0	0	1	0	0	0.0479398	8.64
2014	21	0	3	0	C3	0.364355	60	23.394	0.649905	0.445088	0.011396	1.16721	0.093396	0	1.38056	3.09104	0.878757	1.38629	0	3.70449	2.07232	1	1	22.0827	70.182	0	0.42938	1.94972	0	1	0	0	0.0415622	9.3
2015	21	0.0120173	7	1	C3	0.540827	73	23.3861	0.636919	0.445088	0.012551	1.06724	-0.06582	0	1.87361	3.13549	0.933322	2.07944	0.693147	3.58287	1.89655	1	1	22.1606	163.703	23.3861	0.416661	4.45843	0.636919	1	0	0	0.0357915	9.68
2016	21	0.0147008	3	1	C3	1.67767	60	23.1843	0.547908	0.445088	0.017175	1.15673	-0.01905	0	1.73124	3.17805	0.777572	1.38629	0.693147	3.8311	2.069	1	1	22.2275	69.553	23.1843	0.401499	1.64372	0.547908	1	0	0	0.0281124	9.86
2017	21	0.0065455	4	0	C3	-0.208096	82	23.5326	0.642835	0.445088	0.040534	1.00363	-0.05703	0	1.50459	3.21888	1.16817	1.60944	0	3.78522	2.05391	1	1	22.1934	94.1305	0	0.397459	2.57134	0	1	0	0	0.0226501	10.2
2018	21	0.006062	5	0	C3	0.780882	101	23.4957	0.576803	0.445088	0.034689	0.985449	0.130278	0	1.1055	3.2581	0.996004	1.79176	0	4.19549	2.2782	1	1	22.2812	117.478	0	0.415196	2.88402	0	1	0	0	0.0470568	10.56
2011	23	0	0	0	E	2.09613	12	20.8127	0.684301	0.314355	0.008956	0.787512	-0.129909	0	1.3105	3.29584	1.36671	0	0	1.29268	0.682927	1	1	21.853	0	0	0.411444	0	0	1	0	0	0.0796573	7.88
2013	23	0.310752	0	0	C3	2.61827	19	21.0196	0.691395	0.30129	0.009222	0.834287	0.218224	0	1.50438	3.3673	1.25747	0	0	2.86078	1.55422	1	1	21.994	0	0	0.428831	0	0	1	0	0	0.0805381	8.64
2014	23	0	0	0	C3	3.67622	15	21.1112	0.711966	0.30129	0.010689	0.775018	0.021333	0	2.20872	3.4012	1.34938	0	0	3.70823	2.07232	1	1	22.0827	0	0	0.42938	0	0	1	0	0	0.0773163	9.3
2015	23	0.311949	0	0	C3	0	19	21.1717	0.714821	0.151345	0.017523	0.682796	-0.049939	0		3.43399	1.50883	0	0	3.59066	1.89766	1	1	22.1606	0	0	0.416661	0	0	1	0	0	0.0707056	9.68
2016	23	0	0	0	C3	3.69351	17	21.138	0.699066	0.151345	0.010279	0.655854	-0.026829	0	3.61081	3.43399	1.49903	0	0	3.83419	2.07003	1	1	22.2275	0	0	0.401499	0	0	1	0	0	0.0680838	9.86
2017	23	0	0	0	C3	1.29475	21	21.3919	0.754666	0.151345	0.016556	0.709368	0.217065	0	2.21431	3.43399	1.58773	0	0	3.7887	2.05391	1	1	22.1934	0	0	0.397459	0	0	1	0	0	0.066869	10.2
2018	23	0	0	0	C3	2.25149	15	21.565	0.781529	0.151345	0.016449	0.754347	0.310888	0	1.54154	3.43399	1.44011	0	0	4.19967	2.2782	1	1	22.2812	0	0	0.415196	0	0	1	0	0	0.0841101	10.56
2010	25	0.748385	0	0	F	4.1702	7	20.2117	0.666757	0.6622	0.006478	0.638042	-0.107073	0	3.67262	2.89037	1.55185	0	0	0.0126582	0	1	1	21.8692	0	0	0.431746	0	0	1	0	0	0.0382171	7.73
2011	25	0.705921	0	0	F	3.97233	5	20.1624	0.647128	0.6622	0.002137	0.689224	0.04383	0	2.5733	2.94444	1.41512	0	0	0.030303	0.030303	1	1	21.853	0	0	0.411444	0	0	1	0	0	0.034872	7.88
2012	25	0.617642	0	0	F	4.00888	2	20.2846	0.688234	0.6622	0.001599	0.690426	0.040569	0	2.52887	2.99573	1.53681	0	0	0.0353982	0	1	1	21.8866	0	0	0.414208	0	0	1	0	0	0.0318136	8.33
2013	25	0	0	0	F	4.27046	2	20.368	0.709393	0.6622	0.004485	0.723272	0.159866	0	3.15196	3.04452	1.44022	0	0	0	0	1	1	21.994	0	0	0.428831	0	0	1	0	0	0.0338268	8.64
2014	25	0.0062477	0	0	F	4.30006	9	20.508	0.749071	0.6622	0.011357	0.616488	-0.044669	0	3.1684	3.09104	1.73408	0	0	0.109244	0.10084	1	1	22.0827	0	0	0.42938	0	0	1	0	0	0.028841	9.3
2015	25	0.00987	0	0	F	5.10972	23	20.8791	0.248214	0.510864	0.043279	0.307573	-0.346807	0	7.23319	3.13549	3.84776	0	0	0.15748	0.133858	1	1	22.1606	0	0	0.416661	0	0	1	0	0	0.0292621	9.68
2016	25	0.0095213	0	0	F	4.59864	15	20.8964	0.235883	0.490865	0.023428	0.275052	0.067541	0	7.23319	3.17805	3.66703	0	0	0.251908	0.21374	1	1	22.2275	0	0	0.401499	0	0	1	0	0	0.0273978	9.86
2017	25	0.0066405	0	0	F	3.66108	24	21.0621	0.28881	0.490865	0.050751	0.267897	0.070924	0	5.94892	3.21888	4.04137	0	0	0.178571	0.164286	1	1	22.1934	0	0	0.397459	0	0	1	0	0	0.0329245	10.2
2018	25	0.0039972	0	0	F	3.37597	22	21.2291	0.337101	0.490865	0.056271	0.270602	0.192956	0	4.76551	3.2581	4.00324	0	0	0.297101	0.289855	1	1	22.2812	0	0	0.415196	0	0	1	0	0	0.0345834	10.56
2010	26	0.0916609	0	0	F	0.837271	13	21.6138	0.471559	0.414946	0.047478	0.899263	0.439112	0	1.55777	2.89037	1.36826	0	0	0.0126582	0	1	1	21.8692	0	0	0.431746	0	0	1	0	0	0.0382171	7.73
2011	26	0.0489592	0	0	F	3.84931	18	21.7865	0.518694	0.414946	0.059734	0.960579	0.438185	0	1.48763	2.94444	1.1307	0	0	0.030303	0.030303	1	1	21.853	0	0	0.411444	0	0	1	0	0	0.034872	7.88
2012	26	0.0463431	0	0	F	2.32733	4	21.9253	0.564416	0.414946	0.03621	0.94671	0.180749	0	1.23596	2.99573	1.10013	0	0	0.0353982	0	1	1	21.8866	0	0	0.414208	0	0	1	0	0	0.0318136	8.33
2013	26	0.0525301	0	0	F	2.45907	11	21.9927	0.56759	0.414946	0.037797	0.901463	0.026301	0	1.34069	3.04452	1.14668	0	0	0	0	1	1	21.994	0	0	0.428831	0	0	1	0	0	0.0338268	8.64
2014	26	0.0564435	0	0	F	1.96967	16	22.0201	0.552603	0.414946	0.040492	0.908515	0.056274	0	1.56319	3.09104	1.11581	0	0	0.109244	0.10084	1	1	22.0827	0	0	0.42938	0	0	1	0	0	0.028841	9.3
2015	26	0.100849	1	0	F	0.628493	20	22.1694	0.457733	0.414946	0.03088	0.800105	-0.03537	0	1.80954	3.13549	1.34295	0.693147	0	0.149606	0.133858	1	1	22.1606	22.1694	0	0.416661	0.457733	0	1	0	0	0.0292621	9.68
2016	26	0.173906	2	0	F	0.779299	22	22.1108	0.406989	0.371463	0.026752	0.725647	-0.053233	0	1.66699	3.17805	1.3377	1.09861	0	0.236641	0.21374	1	1	22.2275	44.2216	0	0.401499	0.813978	0	1	0	0	0.0273978	9.86
2017	26	0.292914	0	0	F	-0.108355	38	21.9986	0.310582	0.371463	0.037606	0.882254	0.117555	0	1.57251	3.21888	1.06993	0	0	0.178571	0.164286	1	1	22.1934	0	0	0.397459	0	0	1	0	0	0.0329245	10.2
2018	26	0.363094	1	0	F	-0.0705464	50	22.0041	0.286011	0.371463	0.051211	0.947269	0.016331	0	1.10404	3.2581	1.05859	0.693147	0	0.289855	0.289855	1	1	22.2812	22.0041	0	0.415196	0.286011	0	1	0	0	0.0345834	10.56
2010	27	0	0	0	D	1.06215	1	24.093	0.435322	0.6374	0.054482	0.420255	0.094483	0	1.05431	2.89037	2.33218	0	0	0.844828	0.310345	1	1	21.8692	0	0	0.431746	0	0	1	0	0	0.0771028	7.73
2011	27	0	0	0	D	0.661628	8	24.1735	0.462982	0.6374	0.039051	0.474983	0.15422	0	0.974652	2.94444	2.1901	0	0	0.84127	0.253968	1	1	21.853	0	0	0.411444	0	0	1	0	0	0.0817568	7.88
2012	27	0	0	0	D	0.90982	7	24.2002	0.457686	0.6374	0.035588	0.401717	-0.108329	0	0.946113	2.99573	2.52245	0	0	0.71875	0.3125	1	1	21.8866	0	0	0.414208	0	0	1	0	0	0.0731529	8.33
2013	27	0	0	0	D	0.495617	7	24.2316	0.435835	0.478246	0.052823	0.375674	-0.037237	0	0.953276	3.04452	2.70376	0	0	0.760563	0.352113	1	1	21.994	0	0	0.428831	0	0	1	0	0	0.0647254	8.64
2014	27	0	0	0	D	0.616189	1	24.3724	0.470503	0.478246	0.065041	0.348189	0.012571	0	1.08622	3.09104	3.07382	0	0	1.75676	0.5	1	1	22.0827	0	0	0.42938	0	0	1	0	0	0.0577373	9.3
2015	27	0	0	0	D	0.629143	8	24.7849	0.571741	0.478246	0.042643	0.230652	-0.110032	0	1.08757	3.13549	5.21721	0	0	2.1039	0.558442	1	1	22.1606	0	0	0.416661	0	0	1	0	0	0.0533484	9.68
2016	27	0	0	0	D	1.96951	8	24.8319	0.592068	0.478246	0.023655	0.190333	0.016903	0	1.03957	3.17805	5.37742	0	0	1.45238	0.666667	1	1	22.2275	0	0	0.401499	0	0	1	0	0	0.0469372	9.86
2017	27	0	0	0	D	2.62906	5	25.0701	0.679887	0.478246	0.012239	0.22515	0.373538	0	0.990965	3.21888	4.96794	0	0	1.70526	0.705263	1	1	22.1934	0	0	0.397459	0	0	1	0	0	0.0469842	10.2
2018	27	0	0	0	D	2.62997	22	25.1668	0.676944	0.478246	0.008828	0.228304	0.19179	0	0.921597	3.2581	4.59179	0	0	2.29897	1.07217	1	1	22.2812	0	0	0.415196	0	0	1	0	0	0.0476745	10.56
2010	28	0.0316734	0	0	F	3.0957	13	22.5649	0.820599	0.383342	0.045654	2.25733	0.193105	0	2.21618	2.89037	0.482745	0	0	0.0126582	0	1	1	21.8692	0	0	0.431746	0	0	1	0	0	0.0382171	7.73
2011	28	0.0263787	0	0	F	3.10744	13	22.76	0.813874	0.383342	0.046923	2.16572	0.158132	0	1.54746	2.94444	0.506648	0	0	0.030303	0.030303	1	1	21.853	0	0	0.411444	0	0	1	0	0	0.034872	7.88
2012	28	0.25113	0	0	F	3.24529	34	22.9528	0.802164	0.383342	0.056987	2.12213	0.19044	0	1.8117	2.99573	0.516098	0	0	0.0353982	0	1	1	21.8866	0	0	0.414208	0	0	1	0	0	0.0318136	8.33
2013	28	0.249829	0	0	F	3.229	43	23.1264	0.790499	0.383342	0.052493	2.0831	0.176979	0	1.90759	3.04452	0.521612	0	0	0	0	1	1	21.994	0	0	0.428831	0	0	1	0	0	0.0338268	8.64
2014	28	0.254427	0	0	F	3.7361	35	23.275	0.621854	0.51	0.056085	2.00565	0.12995	0	1.68908	3.09104	0.535558	0	0	0.109244	0.10084	1	1	22.0827	0	0	0.42938	0	0	1	0	0	0.028841	9.3
2015	28	0.244577	0	0	F	0	29	23.3049	0.578883	0.51	0.060455	1.99584	0.085112	0		3.13549	0.508532	0	0	0.15748	0.133858	1	1	22.1606	0	0	0.416661	0	0	1	0	0	0.0292621	9.68
2016	28	0.432061	0	0	F	0.60685	49	23.7826	0.581754	0.51	0.06159	1.98185	0.586897	0	1.50696	3.17805	0.516692	0	0	0.251908	0.21374	1	1	22.2275	0	0	0.401499	0	0	1	0	0	0.0273978	9.86
2017	28	0.453571	0	0	F	1.46347	56	23.8298	0.55569	0.560581	0.052988	1.89022	0.000368	0	1.53214	3.21888	0.541485	0	0	0.178571	0.164286	1	1	22.1934	0	0	0.397459	0	0	1	0	0	0.0329245	10.2
2018	28	0.456674	0	0	F	0.151457	77	24.0882	0.519335	0.560581	0.052597	1.68204	0.045046	0	1.07714	3.2581	0.670888	0	0	0.297101	0.289855	1	1	22.2812	0	0	0.415196	0	0	1	0	0	0.0345834	10.56
2010	29	0.0646788	0	0	K	3.68436	6	21.9409	0.615344	0.635475	0.025154	0.302975	0.361077	0	1.95196	2.89037	3.30941	0	0	0	0	1	1	21.8692	0	0	0.431746	0	0	1	0	0	0.0402659	7.73
2011	29	0.0892929	0	0	K	2.47326	10	21.8976	0.567289	0.635475	0.030596	0.310314	0.00523	0	1.52234	2.94444	3.1529	0	0	0	0	1	1	21.853	0	0	0.411444	0	0	1	0	0	0.0479039	7.88
2012	29	0.0666314	0	0	K	2.62107	3	22.035	0.594074	0.635475	0.030691	0.295877	0.003656	0	1.65477	2.99573	3.60411	0	0	0	0	1	1	21.8866	0	0	0.414208	0	0	1	0	0	0.0595021	8.33
2013	29	0.214095	0	0	K	2.12338	3	22.1619	0.588383	0.635475	0.057599	0.533935	1.05454	0	1.44701	3.04452	1.99156	0	0	0	0	1	1	21.994	0	0	0.428831	0	0	1	0	0	0.0630335	8.64
2014	29	0.171119	0	0	K	1.84383	3	22.1992	0.535301	0.635475	0.069395	0.496452	0.007479	0	2.01744	3.09104	2.05181	0	0	0	0	1	1	22.0827	0	0	0.42938	0	0	1	0	0	0.0612197	9.3
2016	29	0.0662951	0	0	K	0	3	22.0545	0.335385	0.635475	0.078211	0.59055	0.087206	0		3.17805	1.60951	0	0	0.0348837	0.0232558	1	1	22.2275	0	0	0.401499	0	0	1	0	0	0.0663669	9.86
2017	29	1	0	0	K	0	2	22.1069	0.323178	0.635475	0.047569	0.346221	-0.427764	0		3.21888	2.96398	0	0	0.11236	0.0449438	1	1	22.1934	0	0	0.397459	0	0	1	0	0	0.0667301	10.2
2013	30	0.0221632	3	1	C4	-2.38053	13	22.6848	0.402571	0.243099	0.088246	0.78142		0	1.07846	3.04452	1.3601	1.38629	0.693147	3.06667	1.13333	1	1	21.994	68.0545	22.6848	0.428831	1.20771	0.402571	0	1	0	0.22586	6.11
2014	30	0	2	1	C3	0.76716	12	22.7072	0.345046	0.243099	0.093511	0.696732	-0.04166	0	1.37481	3.09104	1.45132	1.09861	0.693147	3.70574	2.07107	1	1	22.0827	45.4143	22.7072	0.42938	0.690093	0.345046	0	1	0	0.221213	6.27
2015	30	0	0	0	C3	0.320514	16	22.8133	0.343888	0.244122	0.068368	0.564128	-0.135429	0	1.4322	3.13549	1.86664	0	0	3.59066	1.89766	1	1	22.1606	0	0	0.416661	0	0	0	1	0	0.207863	6.47
2016	30	0.0568206	0	0	C3	-0.0727524	20	22.9286	0.3635	0.244122	0.078868	0.682692	0.352169	0	1.55875	3.17805	1.5491	0	0	3.83419	2.07003	1	1	22.2275	0	0	0.401499	0	0	0	1	0	0.188843	6.7
2017	30	0	0	0	C3	0.201872	22	23.0616	0.389791	0.244122	0.08426	0.740149	0.228161	0	1.38934	3.21888	1.44084	0	0	3.7887	2.05391	1	1	22.1934	0	0	0.397459	0	0	0	1	0	0.175127	6.84
2018	30	0	2	1	C3	0.283692	21	23.1813	0.389844	0.244122	0.079257	0.712362	0.091651	0	0.96114	3.2581	1.48769	1.09861	0.693147	4.19799	2.27736	1	1	22.2812	46.3627	23.1813	0.415196	0.779689	0.389844	0	1	0	0.170232	6.98
2010	31	0.0018912	0	0	K	5.10972	6	23.7276	0.696077	0.506505	0.032175	0.122619	0.04968	0	1.25619	2.89037	9.5448	0	0	0	0	1	1	21.8692	0	0	0.431746	0	0	1	0	0	0.0402659	7.73
2011	31	0.0284476	0	0	K	4.05871	3	24.2077	0.781679	0.506505	0.027431	0.207488	1.62166	0	0.993079	2.94444	5.8838	0	0	0	0	1	1	21.853	0	0	0.411444	0	0	1	0	0	0.0479039	7.88
2012	31	0.0567163	0	0	K	2.21812	4	24.274	0.782565	0.506505	0.02018	0.23561	0.433818	0	1.00955	2.99573	4.38503	0	0	0	0	1	1	21.8866	0	0	0.414208	0	0	1	0	0	0.0595021	8.33
2013	31	0.033613	0	0	K	3.79389	3	24.4271	0.779069	0.506505	0.024317	0.26927	0.281156	0	0.944796	3.04452	3.98901	0	0	0	0	1	1	21.994	0	0	0.428831	0	0	1	0	0	0.0630335	8.64
2014	31	0.0864917	0	0	K	3.51157	2	24.5587	0.769711	0.506505	0.020775	0.20804	-0.111784	0	1.10103	3.09104	5.12248	0	0	0	0	1	1	22.0827	0	0	0.42938	0	0	1	0	0	0.0612197	9.3
2015	31	0.413654	0	0	K	3.49899	19	24.7364	0.79961	0.456663	0.019703	0.265652	0.493175	0	1.26024	3.13549	4.09804	0	0	0.0232558	0	1	1	22.1606	0	0	0.416661	0	0	1	0	0	0.0737735	9.68
2016	31	0.425907	0	0	K	1.66616	20	24.8387	0.815795	0.456663	0.022544	0.304738	0.335245	0	1.07982	3.17805	3.39952	0	0	0.0348837	0.0232558	1	1	22.2275	0	0	0.401499	0	0	1	0	0	0.0663669	9.86
2017	31	0.49941	0	0	K	0	14	25.0507	0.844959	0.456663	0.025321	0.204955	-0.220959	0		3.21888	5.3945	0	0	0.11236	0.0449438	1	1	22.1934	0	0	0.397459	0	0	1	0	0	0.0667301	10.2
2018	31	0.52113	0	0	K	3.61028	16	25.236	0.849079	0.472702	0.024015	0.169174	0.005499	0	0.946159	3.2581	6.45713	0	0	0.0967742	0.0215054	1	1	22.2812	0	0	0.415196	0	0	1	0	0	0.0690242	10.56
2010	32	0	0	0	C3	1.62662	29	21.1217	0.461773	0.420201	0.032906	1.02117	0.19906	0	1.99218	2.89037	0.996386	0	0	2.06029	0.879418	1	1	21.8692	0	0	0.431746	0	0	1	0	0	0.0382171	7.73
2011	32	0	2	1	C3	1.48266	26	21.177	0.447662	0.420201	0.026702	1.02449	0.151976	0	1.29817	2.94444	0.914163	1.09861	0.693147	2.33384	1.14024	1	1	21.853	42.3541	21.177	0.411444	0.895324	0.447662	1	0	0	0.034872	7.88
2012	32	0	0	0	C3	0.249451	46	21.2492	0.380335	0.420201	0.109596	0.928824	-0.119137	0	1.38493	2.99573	1.11546	0	0	2.54865	1.27568	1	1	21.8866	0	0	0.414208	0	0	1	0	0	0.0318136	8.33
2013	32	0	0	0	C3	1.743	69	21.1297	0.32395	0.420201	0.009401	1.01799	0.071572	0	1.66853	3.04452	0.923693	0	0	2.86078	1.55422	1	1	21.994	0	0	0.428831	0	0	1	0	0	0.0338268	8.64
2014	32	0	0	0	C3	-0.0490734	66	21.741	0.460739	0.420201	0.044921	1.43889	0.889225	0	1.38646	3.09104	0.901035	0	0	3.70823	2.07232	1	1	22.0827	0	0	0.42938	0	0	1	0	0	0.028841	9.3
2015	32	0.0003878	1	0	F	0.220396	71	21.4774	0.290364	0.491785	0.020219	0.805312	-0.358459	0	3.33473	3.13549	1.07902	0.693147	0	0.149606	0.133858	1	1	22.1606	21.4774	0	0.416661	0.290364	0	1	0	0	0.0292621	9.68
2016	32	0.0003542	0	0	F	0.29293	66	21.3939	0.20752	0.491785	0.022424	0.973894	0.008754	0	2.61054	3.17805	0.983954	0	0	0.251908	0.21374	1	1	22.2275	0	0	0.401499	0	0	1	0	0	0.0273978	9.86
2017	32	0.0003165	0	0	F	-1.07011	68	21.3794	0.186046	0.491785	0.006731	0.886517	-0.133971	0	1.9199	3.21888	1.11985	0	0	0.178571	0.164286	1	1	22.1934	0	0	0.397459	0	0	1	0	0	0.0329245	10.2
2018	32	0.0015456	0	0	F	-2.08985	103	21.4903	0.295935	0.490418	0.051415	0.736309	-0.069952	0	1.43484	3.2581	1.3453	0	0	0.297101	0.289855	1	1	22.2812	0	0	0.415196	0	0	1	0	0	0.0345834	10.56
2011	34	0	0	0	S	3.63573	5	19.945	0.589127	0.218751	0.083742	2.18754	0.078387	1	5.28942	2.94444	0.478731	0	0	0.0322581	0.0322581	1	1	21.853	0	0	0.411444	0	0	1	0	0	0.034872	7.88
2012	34	0.0102609	0	0	S	4.88038	2	19.945	0.538522	0.218751	0.020015	2.27977	0.054421	1	5.46296	2.99573	0.42326	0	0	0	0	1	1	21.8866	0	0	0.414208	0	0	1	0	0	0.0318136	8.33
2013	34	0.0157169	0	0	S	3.58855	6	19.945	0.719504	0.218751	0.05865	1.86461	0.165694	1	4.51891	3.04452	0.709512	0	0	0.0666667	0.0666667	1	1	21.994	0	0	0.428831	0	0	1	0	0	0.0338268	8.64
2014	34	0	0	0	S	5.10972	7	19.9504	0.641221	0.218751	0.146381	1.21221	-0.045029	1	5.69751	3.09104	0.906911	0	0	0	0	1	1	22.0827	0	0	0.42938	0	0	1	0	0	0.028841	9.3
2015	34	0.005649	0	0	S	5.10972	8	19.945	0.582597	0.218751	0.046969	1.00709	-0.10017	1	7.23319	3.13549	0.978049	0	0	0.157895	0.105263	1	1	22.1606	0	0	0.416661	0	0	1	0	0	0.0292621	9.68
2016	34	0.921755	0	0	F	-5.41658	196	23.5587	0.844418	0.236638	0.046071	2.48995	2.1356	0	1.38382	3.17805	0.420348	0	0	0.251908	0.21374	1	1	22.2275	0	0	0.401499	0	0	1	0	0	0.0273978	9.86
2017	34	0.0232744	0	0	F	0	242	23.9126	0.861665	0.236638	0.035011	2.48995	0.535017	1		3.21888	0.400945	0	0	0.178571	0.164286	1	1	22.1934	0	0	0.397459	0	0	1	0	0	0.0329245	10.2
2018	34	0.0202515	0	0	F	3.67355	380	23.9808	0.851975	0.236638	0.020535	2.48995	0.315708	1	1.10427	3.2581	0.400945	0	0	0.297101	0.289855	1	1	22.2812	0	0	0.415196	0	0	1	0	0	0.0345834	10.56
2014	35	0	0	0	N	-4.25949	7	21.9088	0.504266	0.212916	0.065959	0.20762	2.1356	0	1.57862	3.04452	5.93989	0	0	3.15385	1.5	1	1	22.0827	0	0	0.42938	0	0	1	0	0	0.0452676	9.64
2015	35	0.0015243	8	2	N	2.76885	5	22.2046	0.579366	0.212916	0.059493	0.215191	0.498273	0	2.13405	3.09104	5.32957	2.19722	1.09861	4.48276	1.89655	1	1	22.1606	177.637	44.4093	0.416661	4.63493	1.15873	1	0	0	0.0463425	9.3
2016	35	0.0017396	0	0	N	3.0422	12	22.5148	0.65617	0.322867	0.040726	0.188603	0.18791	0	1.7705	3.13549	6.11779	0	0	5.55172	2.55172	1	1	22.2275	0	0	0.401499	0	0	1	0	0	0.0510573	9.26
2017	35	0.0039694	0	0	N	0	59	22.8189	0.625057	0.295881	0.031835	0.228161	0.64387	0		3.17805	5.04417	0	0	7.13158	3.73684	1	1	22.1934	0	0	0.397459	0	0	1	0	0	0.0506943	9.46
2018	35	0.0034554	0	0	N	2.92984	39	22.899	0.626002	0.298234	0.026247	0.218061	0.145841	0	1.40173	3.21888	4.76961	0	0	8.84091	4.38636	0	0	22.2812	0	0	0.415196	0	0	1	0	0	0.0445427	9.67
2010	36	0.007968	0	0	K	-3.22197	15	22.1524	0.47908	0.313242	0.083314	0.305872	-0.418966	0	1.53697	2.83321	3.74323	0	0	0	0	1	1	21.8692	0	0	0.431746	0	0	1	0	0	0.0402659	7.73
2011	36	0.232546	0	0	K	2.04122	11	22.0745	0.40477	0.313242	0.024429	0.126092	-0.498563	0	1.12352	2.89037	7.62199	0	0	0	0	1	1	21.853	0	0	0.411444	0	0	1	0	0	0.0479039	7.88
2012	36	0.351585	0	0	K	1.35655	8	22.1742	0.430298	0.313242	0.02124	0.085643	-0.313006	0	1.34948	2.94444	11.1281	0	0	0	0	1	1	21.8866	0	0	0.414208	0	0	1	0	0	0.0595021	8.33
2013	36	0.333087	0	0	K	1.44021	16	22.1574	0.395484	0.313242	0.02715	0.081163	-0.446719	0	1.1669	2.99573	11.1281	0	0	0	0	1	1	21.994	0	0	0.428831	0	0	1	0	0	0.0630335	8.64
2014	36	0	0	0	K	4.61315	6	22.2425	0.454282	0.313242	0.006876	0.081163	0.065736	0	1.57105	3.04452	11.1281	0	0	0	0	1	1	22.0827	0	0	0.42938	0	0	1	0	0	0.0612197	9.3
2015	36	0.366184	0	0	K	2.10788	18	22.5895	0.584915	0.31241	0.017166	0.081163	0.992641	0	2.15061	3.09104	11.1281	0	0	0.0232558	0	1	1	22.1606	0	0	0.416661	0	0	1	0	0	0.0737735	9.68
2016	36	0.589093	0	0	K	-3.73165	17	22.998	0.586168	0.312109	0.167159	0.268295	2.1356	0	1.56665	3.13549	4.47819	0	0	0.0348837	0.0232558	1	1	22.2275	0	0	0.401499	0	0	1	0	0	0.0663669	9.86
2017	36	0.639907	0	0	K	0.362628	19	22.8887	0.417036	0.312136	0.148815	0.430679	0.828829	0	1.59743	3.17805	2.19517	0	0	0.11236	0.0449438	1	1	22.1934	0	0	0.397459	0	0	1	0	0	0.0667301	10.2
2018	36	0.540939	0	0	K	-5.35128	20	23.1114	0.500599	0.332136	0.105155	0.340059	-0.160427	0	1.07758	3.21888	3.2667	0	0	0.0967742	0.0215054	1	1	22.2812	0	0	0.415196	0	0	1	0	0	0.0690242	10.56
2010	37	0.000405	0	0	D	2.71171	4	22.387	0.633932	0.17668	-0.024189	0.313894	-0.142464	0	1.10191	2.83321	3.29578	0	0	0.844828	0.310345	1	1	21.8692	0	0	0.431746	0	0	1	0	0	0.0771028	7.73
2011	37	0.0378609	0	0	D	2.22492	6	22.4194	0.653787	0.16718	0.001683	0.450221	0.508255	0	0.957894	2.89037	2.2571	0	0	0.84127	0.253968	1	1	21.853	0	0	0.411444	0	0	1	0	0	0.0817568	7.88
2012	37	0.0358311	0	0	D	2.92188	8	22.4346	0.688802	0.16718	-0.040805	0.219724	-0.476183	0	1.04005	2.94444	4.3748	0	0	0.71875	0.3125	1	1	21.8866	0	0	0.414208	0	0	1	0	0	0.0731529	8.33
2013	37	0.0169876	0	0	D	2.16098	11	22.4171	0.669176	0.16718	0.01337	0.202331	-0.122501	0	1.02674	2.99573	4.89928	0	0	0.760563	0.352113	1	1	21.994	0	0	0.428831	0	0	1	0	0	0.0647254	8.64
2014	37	0.0170912	0	0	D	2.39196	9	22.3439	0.727446	0.16718	-0.080336	0.235141	0.111375	0	1.39053	3.04452	4.09725	0	0	1.75676	0.5	1	1	22.0827	0	0	0.42938	0	0	1	0	0	0.0577373	9.3
2015	37	0.0104263	0	0	D	3.22518	18	22.2449	0.871495	0.152835	-0.144251	0.279157	0.089876	0	2.13088	3.09104	3.40505	0	0	2.1039	0.558442	1	1	22.1606	0	0	0.416661	0	0	1	0	0	0.0533484	9.68
2017	37	0.000209	0	0	D	1.09769	9	21.7824	0.298029	0.152835	0.000104	0.564544	0.299651	0	1.41933	3.17805	1.40965	0	0	1.70526	0.705263	1	1	22.1934	0	0	0.397459	0	0	1	0	0	0.0469842	10.2
2018	37	0.011141	0	0	D	-0.22596	7	21.9194	0.384122	0.152835	0.004023	0.608933	-0.078616	0	1.06135	3.21888	1.75451	0	0	2.29897	1.07217	1	1	22.2812	0	0	0.415196	0	0	1	0	0	0.0476745	10.56
2016	38	0.964048	0	0	L	-5.41658	111	22.5786	0.200153	0.21424	0.067375	0.288355	2.1356	0	1.18116	3.13549	6.21225	0	0	0	0	1	1	22.2275	0	0	0.401499	0	0	1	0	0	0.12654	9.86
2017	38	0.841187	0	0	L	-1.6093	135	22.4763	0.0649803	0.21424	0.058917	0.248302	0.46752	0	1.1427	3.17805	3.82154	0	0	0.111111	0	1	1	22.1934	0	0	0.397459	0	0	1	0	0	0.151053	10.2
2018	38	1	0	0	L	1.17611	131	21.8331	0.133376	0.21424	-0.144251	0.58356	0.701132	0	1.45824	3.21888	1.18077	0	0	0.205128	0.0769231	1	1	22.2812	0	0	0.415196	0	0	1	0	0	0.153301	10.56
2010	39	0	4	1	C3	1.79524	18	24.7147	0.645179	0.25	0.062321	1.13168	1.5283	0	1.57297	2.94444	1.04563	1.60944	0.693147	2.05198	0.877339	1	1	21.8692	98.8587	24.7147	0.431746	2.58072	0.645179	1	0	0	0.228102	7.73
2011	39	0	16	7	C3	1.6297	18	24.8878	0.664184	0.255382	0.061758	1.08235	0.238693	0	1.07048	2.99573	1.00369	2.83321	2.07944	2.3125	1.1311	1	1	21.853	398.205	174.214	0.411444	10.627	4.64929	1	0	0	0.216899	7.88
2012	39	0	13	3	C3	2.35354	32	24.8663	0.648892	0.537291	0.030316	0.853275	-0.152686	0	1.06301	3.04452	1.15935	2.63906	1.38629	2.53108	1.27162	1	1	21.8866	323.262	74.5988	0.414208	8.43559	1.94667	1	0	0	0.200408	8.33
2013	39	0	16	6	C3	2.30955	32	25.0083	0.662616	0.537287	0.038857	0.853615	0.065159	0	1.09597	3.09104	1.25454	2.83321	1.94591	2.83936	1.54618	1	1	21.994	400.133	150.05	0.428831	10.6019	3.97569	1	0	0	0.192055	8.64
2014	39	0	11	8	C3	2.16757	36	25.1981	0.689185	0.535211	0.037834	0.873799	0.21074	0	1.16523	3.13549	1.25268	2.48491	2.19722	3.69451	2.06234	1	1	22.0827	277.179	201.584	0.42938	7.58104	5.51348	1	0	0	0.198975	9.3
2015	39	0	19	7	C3	3.44749	61	25.3939	0.667536	0.480326	0.023357	0.603331	-0.162479	0	1.1072	3.17805	1.81923	2.99573	2.07944	3.56952	1.88988	1	1	22.1606	482.484	177.757	0.416661	12.6832	4.67275	1	0	0	0.156463	9.68
2016	39	0	16	6	C3	3.00961	58	25.5485	0.685954	0.554397	0.006345	0.441242	-0.129063	0	1.01499	3.21888	2.43809	2.83321	1.94591	3.81771	2.06385	1	1	22.2275	408.776	153.291	0.401499	10.9753	4.11572	1	0	0	0.131925	9.86
2017	39	0	20	11	C3	2.77044	102	25.5954	0.668943	0.580155	0.024751	0.597917	0.492809	0	1.08098	3.2581	1.71172	3.04452	2.48491	3.7713	2.04435	1	1	22.1934	511.909	281.55	0.397459	13.3789	7.35838	1	0	0	0.128967	10.2
2018	39	0	31	17	C3	2.68026	118	25.7914	0.670181	0.579989	0.028108	0.645951	0.225396	0	0.944346	3.29584	1.69934	3.46574	2.89037	4.17377	2.26399	1	1	22.2812	799.535	438.454	0.415196	20.7756	11.3931	1	0	0	0.127772	10.56
2010	40	0	0	0	K	0.420037	51	21.5489	0.613091	0.197963	0.035769	0.300907	0.115532	0	1.60691	2.83321	2.93796	0	0	0	0	1	1	21.8692	0	0	0.431746	0	0	1	0	0	0.0771028	7.73
2011	40	0	0	0	K	3.60543	17	21.3589	0.477982	0.197963	0.067351	0.391877	0.051669	0	1.33211	2.89037	2.31002	0	0	0	0	1	1	21.853	0	0	0.411444	0	0	1	0	0	0.0817568	7.88
2012	40	0	0	0	K	4.22799	20	21.777	0.593918	0.197963	0.081615	0.361984	0.05324	0	1.42068	2.94444	3.33186	0	0	0	0	1	1	21.8866	0	0	0.414208	0	0	1	0	0	0.0731529	8.33
2013	40	0	0	0	K	4.60345	17	22.0997	0.683762	0.197963	0.030126	0.238723	-0.053173	0	1.17623	2.99573	4.85894	0	0	0	0	1	1	21.994	0	0	0.428831	0	0	1	0	0	0.0647254	8.64
2014	40	0	0	0	K	3.24799	15	22.1748	0.702902	0.197963	0.012886	0.251191	0.271648	0	1.4208	3.04452	4.11932	0	0	0	0	1	1	22.0827	0	0	0.42938	0	0	1	0	0	0.0577373	9.3
2015	40	0	0	0	K	0.554779	24	22.6356	0.804167	0.298768	0.011241	0.301797	0.607018	1	1.83098	3.09104	4.06363	0	0	0.0232558	0	1	1	22.1606	0	0	0.416661	0	0	1	0	0	0.0533484	9.68
2016	40	0.0437331	0	0	K	-3.91203	40	23.5733	0.365806	0.309812	0.014577	0.313715	1.26537	1	1.10993	3.13549	4.58141	0	0	0.0348837	0.0232558	1	1	22.2275	0	0	0.401499	0	0	1	0	0	0.0469372	9.86
2017	40	0.142763	0	0	E	0.471753	40	24.0872	0.600067	0.309812	0.023378	0.352057	1.15477	1	1.19119	3.17805	3.55472	0	0	5.41176	2.37647	0	1	22.1934	0	0	0.397459	0	0	1	0	0	0.0469842	10.2
2018	40	0.134906	3	1	D	2.85942	71	24.262	0.576703	0.389867	0.035576	0.274017	0.06706	1	0.920839	3.21888	3.96748	1.38629	0.693147	2.26804	1.06186	1	1	22.2812	72.786	24.262	0.415196	1.73011	0.576703	1	0	0	0.0476745	10.56
2010	42	0.0326669	0	0	K	2.06491	12	22.6387	0.648746	0.297496	0.05456	0.218127	-0.290771	0	1.26053	2.83321	4.6913	0	0	0	0	1	1	21.8692	0	0	0.431746	0	0	1	0	0	0.0402659	7.73
2011	42	0.090796	0	0	K	2.46885	8	22.69	0.646232	0.297496	0.045789	0.275056	0.32436	0	1.10686	2.89037	3.72893	0	0	0	0	1	1	21.853	0	0	0.411444	0	0	1	0	0	0.0479039	7.88
2012	42	0.0549202	0	0	K	1.45653	3	22.7404	0.613915	0.297496	0.056134	0.367737	0.407689	0	1.25418	2.94444	2.78576	0	0	0	0	1	1	21.8866	0	0	0.414208	0	0	1	0	0	0.0595021	8.33
2013	42	0.108847	0	0	K	1.99218	5	22.8025	0.616542	0.284877	0.052273	0.285272	-0.179849	0	1.38289	2.99573	3.6142	0	0	0	0	1	1	21.994	0	0	0.428831	0	0	1	0	0	0.0630335	8.64
2014	42	0.090817	0	0	K	5.10972	1	23.5081	0.796201	0.288317	0.025263	0.250702	0.370459	1	1.24944	3.04452	5.34039	0	0	0	0	1	1	22.0827	0	0	0.42938	0	0	1	0	0	0.0612197	9.3
2015	42	1	0	0	K	3.29592	4	23.9269	0.771898	0.47351	0.019584	0.247238	0.664409	1	1.2424	3.09104	4.87763	0	0	0.0232558	0	1	1	22.1606	0	0	0.416661	0	0	1	0	0	0.0737735	9.68
2016	42	1	0	0	K	0	3	24.0961	0.799012	0.47368	0.008238	0.301796	0.607773	1		3.13549	3.59321	0	0	0.0348837	0.0232558	1	1	22.2275	0	0	0.401499	0	0	1	0	0	0.0663669	9.86
2017	42	1	0	0	K	4.86696	1	24.4988	0.842186	0.47368	0.016732	0.237814	0.06635	1	1.06574	3.17805	5.04029	0	0	0.11236	0.0449438	1	1	22.1934	0	0	0.397459	0	0	1	0	0	0.0667301	10.2
2018	42	1	0	0	K	2.82483	2	24.553	0.833525	0.493665	0.009255	0.17714	-0.082286	0	0.995526	3.21888	5.79829	0	0	0.0967742	0.0215054	1	1	22.2812	0	0	0.415196	0	0	1	0	0	0.0690242	10.56
2010	45	0	0	0	C1	-3.50715	3	21.2273	0.186933	0.542644	0.033124	0.518963	0.306774	0	2.54866	2.83321	2.59551	0	0	0.179245	0.113208	1	1	21.8692	0	0	0.431746	0	0	1	0	0	0.0663393	7.73
2011	45	0	0	0	S	0.290794	6	21.3156	0.242557	0.542644	0.028245	0.411643	0.117736	0	1.67396	2.89037	2.53646	0	0	0.0322581	0.0322581	1	1	21.853	0	0	0.411444	0	0	1	0	0	0.0599497	7.88
2012	45	0.036123	0	0	F	2.21215	10	21.3549	0.307152	0.542644	-0.04391	0.458195	0.185471	0	1.31927	2.94444	2.22533	0	0	0.0353982	0	1	1	21.8866	0	0	0.414208	0	0	1	0	0	0.0529712	8.33
2013	45	0.0332032	0	0	F	-0.133092	11	21.7712	0.194236	0.462111	0.019957	0.478021	0.338397	0	1.35145	2.99573	2.52123	0	0	0	0	1	1	21.994	0	0	0.428831	0	0	1	0	0	0.0479398	8.64
2014	45	0.0340898	0	0	F	0.0168515	5	21.761	0.221956	0.462111	-0.040035	0.426802	0.070599	0	1.73926	3.04452	2.33104	0	0	0.109244	0.10084	1	1	22.0827	0	0	0.42938	0	0	1	0	0	0.0415622	9.3
2015	45	0.0306475	0	0	C3	0.887831	8	21.8116	0.267673	0.462111	0.002903	0.419119	0.013043	1	2.39025	3.09104	2.42054	0	0	3.59066	1.89766	1	1	22.1606	0	0	0.416661	0	0	1	0	0	0.0357915	9.68
2016	45	0.0302369	0	0	C3	0.186432	9	22.139	0.164936	0.462111	-0.024621	0.338046	-0.02327	1	1.79837	3.13549	3.43815	0	0	3.83419	2.07003	1	1	22.2275	0	0	0.401499	0	0	1	0	0	0.0281124	9.86
2017	45	0.0342799	0	0	C3	-0.0428825	10	22.1573	0.160336	0.457816	0.017717	0.354898	0.231468	0	1.28985	3.17805	2.84352	0	0	3.7887	2.05391	1	1	22.1934	0	0	0.397459	0	0	1	0	0	0.0226501	10.2
2018	45	0.0343901	0	0	C3	1.20151	17	22.2535	0.251066	0.457816	-0.014136	0.288682	-0.137704	0	0.90409	3.21888	3.63043	0	0	4.19967	2.2782	1	1	22.2812	0	0	0.415196	0	0	1	0	0	0.0470568	10.56
2012	48	0.0237642	0	0	C1	2.47874	9	20.9153	0.592418	0.241316	0.024476	1.17544	0.09292	1	2.71981	2.94444	0.833751	0	0	0.357143	0.285714	1	1	21.8866	0	0	0.414208	0	0	1	0	0	0.163674	8.33
2013	48	0.0121749	0	0	C1	4.32247	15	21.0089	0.636463	0.26358	-0.007818	1.23141	0.077031	1	3.81837	2.99573	0.850035	0	0	0.489362	0.361702	1	1	21.994	0	0	0.428831	0	0	1	0	0	0.137596	8.64
2014	48	0	0	0	C1	-1.26132	31	21.4078	0.695063	0.26358	0.072533	1.29435	0.369964	0	2.7284	3.04452	0.9247	0	0	0.402685	0.255034	1	1	22.0827	0	0	0.42938	0	0	1	0	0	0.126708	9.3
2015	48	0.0156533	0	0	C1	2.77139	21	21.3864	0.58659	0.285419	0.106927	1.17338	0.073496	0	7.23319	3.09104	0.843087	0	0	0.467949	0.269231	1	1	22.1606	0	0	0.416661	0	0	1	0	0	0.113422	9.68
2016	48	0.022891	0	0	C1	0	25	21.3961	0.578484	0.316498	0.003079	0.800521	-0.321799	0		3.13549	1.25525	0	0	0.580838	0.36527	1	1	22.2275	0	0	0.401499	0	0	1	0	0	0.105434	9.86
2010	49	0.0386605	0	0	C3	2.72328	11	20.5611	0.672747	0.486513	0.11651	1.74888	0.436244	0	4.9052	2.77259	0.646132	0	0	2.06029	0.879418	1	1	21.8692	0	0	0.431746	0	0	1	0	0	0.076768	7.73
2011	49	0.0526708	0	0	C3	2.74117	23	21.0734	0.698867	0.486513	0.138379	1.97948	0.706906	0	2.70457	2.83321	0.631827	0	0	2.33689	1.14177	1	1	21.853	0	0	0.411444	0	0	1	0	0	0.0765331	7.88
2012	49	0.0801961	0	0	C3	0.253739	30	21.3445	0.750595	0.473117	0.104086	1.94798	0.422429	0	2.99792	2.89037	0.582514	0	0	2.54865	1.27568	1	1	21.8866	0	0	0.414208	0	0	1	0	0	0.0693103	8.33
2013	49	0.0395193	0	0	C3	3.79111	44	21.9385	0.806481	0.45676	0.105129	1.6828	0.377834	0	3.65583	2.94444	0.765723	0	0	2.86078	1.55422	1	1	21.994	0	0	0.428831	0	0	1	0	0	0.076954	8.64
2014	49	0.0113085	0	0	C3	2.05695	43	22.2656	0.803558	0.452277	0.077766	1.58813	0.451357	0	2.12573	2.99573	0.731752	0	0	3.70823	2.07232	1	1	22.0827	0	0	0.42938	0	0	1	0	0	0.0759674	9.3
2015	49	0.0278646	0	0	C3	2.86916	34	21.9478	0.647972	0.452277	0.076278	2.08814	0.319987	0	4.07295	3.04452	0.403427	0	0	3.59066	1.89766	1	1	22.1606	0	0	0.416661	0	0	1	0	0	0.0582048	9.68
2016	49	0.146698	0	0	C3	2.92135	68	22.3614	0.708479	0.452277	0.081814	2.04119	0.034411	0	2.38567	3.09104	0.589815	0	0	3.83419	2.07003	1	1	22.2275	0	0	0.401499	0	0	1	0	0	0.0559462	9.86
2017	49	0.137699	0	0	C3	4.55466	66	22.7539	0.761753	0.452277	0.056996	1.9563	0.431154	0	1.82824	3.13549	0.61021	0	0	3.7887	2.05391	1	1	22.1934	0	0	0.397459	0	0	1	0	0	0.0620613	10.2
2018	49	0.113863	0	0	C3	3.46863	78	22.9005	0.743297	0.452277	0.063939	2.09831	0.381489	0	1.41054	3.17805	0.511444	0	0	4.19967	2.2782	1	1	22.2812	0	0	0.415196	0	0	1	0	0	0.0612306	10.56
2010	50	0.19429	0	0	C3	2.56493	12	22.7991	0.687553	0.456217	0.019464	0.478171	0.576943	0	1.41608	3.29584	2.30777	0	0	2.06029	0.879418	1	1	21.8692	0	0	0.431746	0	0	1	0	0	0.0663393	7.73
2011	50	0.202733	1	1	C3	2.29421	12	22.8092	0.6375	0.456217	0.032132	0.576018	0.336041	0	1.08107	3.29584	1.74479	0.693147	0.693147	2.33537	1.14024	1	1	21.853	22.8092	22.8092	0.411444	0.6375	0.6375	1	0	0	0.0599497	7.88
2012	50	0.20571	0	0	C3	1.90689	17	22.7778	0.608351	0.456217	0.017065	0.537602	-0.06098	0	1.19044	3.3322	1.80065	0	0	2.54865	1.27568	1	1	21.8866	0	0	0.414208	0	0	1	0	0	0.0529712	8.33
2013	50	0.210396	12	8	C3	0.705159	31	22.7998	0.588088	0.456217	0.03619	0.5728	0.042883	0	1.40083	3.3673	1.76501	2.56495	2.19722	2.84471	1.54351	1	1	21.994	273.598	182.398	0.428831	7.05706	4.7047	1	0	0	0.0479398	8.64
2014	50	0	10	7	C3	0.0803587	21	23.4764	0.454445	0.257628	0.049973	0.678192	1.06275	0	1.4243	3.4012	1.68332	2.3979	2.07944	3.69576	2.06359	1	1	22.0827	234.764	164.335	0.42938	4.54445	3.18112	1	0	0	0.0415622	9.3
2015	50	0	11	9	C3	-2.93973	48	23.7973	0.387465	0.257628	0.029773	0.564291	0.129542	0	1.4144	3.43399	2.05401	2.48491	2.30259	3.57842	1.88765	1	1	22.1606	261.77	214.176	0.416661	4.26211	3.48718	1	0	0	0.0357915	9.68
2016	50	0	38	34	C3	0	51	23.7996	0.365342	0.208099	0.026285	0.495832	0.019635	0		3.43399	2.01917	3.66356	3.55535	3.79506	2.03502	1	1	22.2275	904.386	809.187	0.401499	13.883	12.4216	1	0	0	0.0281124	9.86
2017	50	0	0	0	C3	0.986682	62	24.1128	0.511848	0.208099	0.031451	0.54596	0.305096	0	1.44314	3.43399	2.11613	0	0	3.7887	2.05391	1	1	22.1934	0	0	0.397459	0	0	1	0	0	0.0226501	10.2
2018	50	0	2	2	C3	1.04076	96	24.8182	0.566855	0.190228	0.017143	0.503738	1.06327	0	0.932635	3.43399	2.07658	1.09861	1.09861	4.19799	2.27652	1	1	22.2812	49.6365	49.6365	0.415196	1.13371	1.13371	1	0	0	0.0470568	10.56
2010	55	0.0208582	5	4	C3	1.52224	35	21.412	0.450407	0.090862	0.027799	0.668936	0.272683	1	2.13967	2.83321	1.71366	1.79176	1.60944	2.0499	0.871102	1	1	21.8692	107.06	85.6479	0.431746	2.25203	1.80163	1	0	0	0.228102	7.73
2011	55	0.0239042	0	0	C3	2.28045	37	21.4949	0.46746	0.090862	0.028586	0.649311	0.160804	1	1.49188	2.89037	1.60392	0	0	2.33689	1.14177	1	1	21.853	0	0	0.411444	0	0	1	0	0	0.216899	7.88
2012	55	0.0370648	0	0	C3	1.79526	29	21.5682	0.502397	0.090862	0.002869	0.622517	0.036422	1	1.59402	2.94444	1.66521	0	0	2.54865	1.27568	1	1	21.8866	0	0	0.414208	0	0	1	0	0	0.200408	8.33
2013	55	0.0360292	0	0	C3	1.5673	30	21.6786	0.5322	0.090862	0.03304	0.709354	0.250175	1	1.75116	2.99573	1.48748	0	0	2.86078	1.55422	1	1	21.994	0	0	0.428831	0	0	1	0	0	0.192055	8.64
2014	55	0	0	0	C3	5.10972	27	22.0215	0.644927	0.090862	0.029602	0.619048	0.109122	1	2.17292	3.04452	1.88963	0	0	3.70823	2.07232	1	1	22.0827	0	0	0.42938	0	0	1	0	0	0.198975	9.3
2015	55	0.0338661	0	0	C3	4.14038	26	22.2193	0.701165	0.090862	0.016788	0.627663	0.31581	1	2.50963	3.09104	1.75032	0	0	3.59066	1.89766	1	1	22.1606	0	0	0.416661	0	0	1	0	0	0.156463	9.68
2016	55	0.0442234	0	0	C3	-0.352698	38	22.6383	0.660779	0.08927	0.116608	0.747274	0.648273	1	1.84302	3.13549	1.61448	0	0	3.83419	2.07003	1	1	22.2275	0	0	0.401499	0	0	1	0	0	0.131925	9.86
2017	55	0.0574477	0	0	C3	0.742558	44	22.7548	0.575245	0.08927	0.159729	0.409017	-0.298867	1	1.3761	3.17805	2.58711	0	0	3.7887	2.05391	1	1	22.1934	0	0	0.397459	0	0	1	0	0	0.128967	10.2
2018	55	0.0326229	0	0	C3	0.349705	29	23.0897	0.512594	0.09797	0.205566	0.333476	0.034338	1	0.90409	3.21888	3.49622	0	0	4.19967	2.2782	1	1	22.2812	0	0	0.415196	0	0	1	0	0	0.127772	10.56
2010	56	0	0	0	K	5.10972	4	21.1555	0.871495	0.137003	-0.070556	0.081163	-0.19309	0	2.35305	2.89037	11.1281	0	0	0	0	1	1	21.8692	0	0	0.431746	0	0	1	0	0	0.0828315	7.73
2011	56	0	0	0	K	5.10972	4	21.1556	0.871495	0.137003	-0.104086	0.081274	0.062897	0	2.80435	2.94444	11.1281	0	0	0	0	1	1	21.853	0	0	0.411444	0	0	1	0	0	0.144521	7.88
2014	56	1	0	0	K	3.73567	2	22.7866	0.628363	0.137003	-0.069256	0.081163	1.80336	0	0.983125	3.09104	11.1281	0	0	0	0	1	1	22.0827	0	0	0.42938	0	0	1	0	0	0.122637	9.3
2015	56	1	0	0	K	2.18212	2	22.8022	0.374701	0.214908	0.004833	0.081163	1.71166	0	1.48268	3.13549	11.1281	0	0	0.0232558	0	1	1	22.1606	0	0	0.416661	0	0	1	0	0	0.106916	9.68
2016	56	1	0	0	K	2.25818	2	23.0879	0.482337	0.214908	0.012493	0.081163	0.214515	0	1.22203	3.17805	11.1281	0	0	0.0348837	0.0232558	1	1	22.2275	0	0	0.401499	0	0	1	0	0	0.12654	9.86
2017	56	1	0	0	K	0	13	23.3744	0.591611	0.209869	0.016887	0.081163	1.15527	0		3.21888	11.1281	0	0	0.11236	0.0449438	1	1	22.1934	0	0	0.397459	0	0	1	0	0	0.151053	10.2
2018	56	1	0	0	K	2.75253	24	23.3076	0.561924	0.216015	0.008382	0.081163	0.351487	0	0.93299	3.2581	11.1281	0	0	0.0967742	0.0215054	1	1	22.2812	0	0	0.415196	0	0	1	0	0	0.153301	10.56
2010	58	0.814593	0	0	L	-0.810071	42	21.106	0.199613	0.302446	0.044977	0.27772	0.354499	0	2.52962	2.70805	3.73681	0	0	0.214286	0.142857	1	1	21.8692	0	0	0.431746	0	0	1	0	0	0.0828315	7.73
2011	58	0.798227	0	0	L	0	49	21.2382	0.209863	0.302446	0.043822	0.278257	0.113303	0		2.77259	3.83108	0	0	0	0	1	1	21.853	0	0	0.411444	0	0	1	0	0	0.144521	7.88
2012	58	0.75617	0	0	L	0.691478	40	21.2776	0.211593	0.302446	0.032371	0.271687	0.061723	0	1.75727	2.83321	3.75306	0	0	0.857143	0.428571	1	1	21.8866	0	0	0.414208	0	0	1	0	0	0.109504	8.33
2013	58	0.878494	0	0	L	2.07084	45	21.4817	0.327471	0.302446	0.037567	0.308263	0.287944	0	1.82337	2.89037	3.57397	0	0	0	0	1	1	21.994	0	0	0.428831	0	0	1	0	0	0.115304	8.64
2014	58	0.839831	0	0	L	4.03329	48	21.7015	0.437771	0.302446	0.032817	0.28421	0.140595	0	2.07437	2.94444	3.90363	0	0	0	0	1	1	22.0827	0	0	0.42938	0	0	1	0	0	0.122637	9.3
2015	58	0.910607	0	0	L	0	93	21.6844	0.357337	0.302446	0.040941	0.281183	0.08834	0		2.99573	3.52602	0	0	0	0	1	1	22.1606	0	0	0.416661	0	0	1	0	0	0.106916	9.68
2016	58	0.920539	0	0	L	2.76357	155	21.6587	0.309922	0.302446	0.055097	0.260466	-0.093252	0	3.06806	3.04452	3.78991	0	0	0	0	1	1	22.2275	0	0	0.401499	0	0	1	0	0	0.12654	9.86
2017	58	0.0610826	0	0	L	-1.18024	54	22.6681	0.630906	0.567009	0.04427	0.284755	1.94669	0	1.44415	3.09104	3.52928	0	0	0.111111	0	1	1	22.1934	0	0	0.397459	0	0	1	0	0	0.151053	10.2
2018	58	0.100093	0	0	L	1.86059	43	22.6873	0.656307	0.567009	0.003335	0.227439	-0.189531	0	1.3127	3.13549	4.43895	0	0	0.205128	0.0769231	1	1	22.2812	0	0	0.415196	0	0	1	0	0	0.153301	10.56
2010	59	0	0	0	C2	2.78557	6	24.0018	0.750634	0.511393	0.016985	0.984861	2.1356	0	1.22589	2.63906	1.10904	0	0	0.478599	0.322957	1	1	21.8692	0	0	0.431746	0	0	1	0	0	0.319122	6.24
2011	59	7.74e-05	0	0	C2	2.13868	5	24.0744	0.735552	0.511393	0.030578	1.36391	0.569629	0	1.05528	2.70805	0.759814	0	0	0.621776	0.432665	1	1	21.853	0	0	0.411444	0	0	1	0	0	0.282804	6.32
2012	59	0.0008135	0	0	C2	3.97002	1	24.2123	0.774421	0.511393	0.00065	1.17503	-0.041226	0	1.02403	2.77259	0.909594	0	0	0.806539	0.457766	1	1	21.8866	0	0	0.414208	0	0	1	0	0	0.290736	6.53
2013	59	0.000909	0	0	C2	2.86623	4	24.0712	0.745773	0.511393	-0.005294	1.35816	0.154107	0	0.956381	2.83321	0.684443	0	0	0.603774	0.380054	1	1	21.994	0	0	0.428831	0	0	1	0	0	0.332194	6.57
2014	59	0	0	0	C2	2.86748	4	24.2671	0.725987	0.508551	-0.047146	1.39416	0.057444	0	1.13612	2.89037	0.78729	0	0	0.868766	0.559055	1	1	22.0827	0	0	0.42938	0	0	1	0	0	0.303191	6.88
2016	59	0	0	0	C2	1.05095	7	24.1691	0.646672	0.321623	0.060307	0.949699	-0.058409	1	1.2218	2.99573	1.07788	0	0	1.16026	0.771367	1	1	22.2275	0	0	0.401499	0	0	1	0	0	0.288627	6.75
2017	59	0.0075552	7	4	C2	1.21466	13	24.1562	0.591054	0.321623	0.062278	1.08163	0.158392	1	1.07288	3.04452	0.918561	2.07944	1.60944	1.17863	0.814361	1	1	22.1934	169.094	96.6249	0.397459	4.13737	2.36421	1	0	0	0.244548	6.81
2018	59	0.0085536	4	2	C2	0.404099	9	24.2033	0.576934	0.321623	0.035433	1.15668	0.08808	0	0.90409	3.09104	0.88489	1.60944	1.09861	1.28694	0.771478	1	1	22.2812	96.8132	48.4066	0.415196	2.30774	1.15387	1	0	0	0.252125	6.87
2010	60	0.0016764	0	0	C3	1.89741	2	23.4023	0.6138	0.317311	0.072469	0.733903	0.27407	0	3.06206	2.83321	1.51454	0	0	2.06029	0.879418	1	1	21.8692	0	0	0.431746	0	0	1	0	0	0.113056	7.73
2011	60	0.0026402	0	0	C3	1.7679	3	23.3653	0.525585	0.317311	0.07644	1.30247	0.936871	0	1.73397	2.89037	0.753589	0	0	2.33689	1.14177	1	1	21.853	0	0	0.411444	0	0	1	0	0	0.105068	7.88
2013	60	0.0012878	0	0	C3	1.98707	1	23.3939	0.561427	0.317311	0.029525	1.48076	0.14773	0	1.45758	2.99573	0.684244	0	0	2.86078	1.55422	1	1	21.994	0	0	0.428831	0	0	1	0	0	0.122745	8.64
2014	60	0.000992	0	0	C3	2.37879	5	23.3776	0.540798	0.317311	0.038464	1.71628	0.163673	0	1.91697	3.04452	0.578486	0	0	3.70823	2.07232	1	1	22.0827	0	0	0.42938	0	0	1	0	0	0.116258	9.3
2015	60	0.0012578	2	2	C3	2.70759	4	23.4885	0.503239	0.295844	0.017324	1.12549	-0.310741	0	2.35813	3.09104	0.937709	1.09861	1.09861	3.58843	1.89544	1	1	22.1606	46.977	46.977	0.416661	1.00648	1.00648	1	0	0	0.114604	9.68
2016	60	0.0019531	0	0	C3	1.7474	2	23.5547	0.515829	0.295844	0.020815	0.916787	-0.110923	0	1.96924	3.13549	1.12683	0	0	3.83419	2.07003	1	1	22.2275	0	0	0.401499	0	0	1	0	0	0.115967	9.86
2017	60	0.0018089	3	2	C3	-0.461064	3	23.6608	0.448532	0.275064	0.061028	1.05846	0.259476	1	1.79676	3.17805	0.994846	1.38629	1.09861	3.78609	2.05217	1	1	22.1934	70.9823	47.3216	0.397459	1.3456	0.897065	1	0	0	0.0929703	10.2
2018	60	0.0014212	0	0	C3	0.207681	4	23.694	0.450591	0.275064	0.047405	1.04043	0.052557	1	1.17521	3.21888	0.977104	0	0	4.19967	2.2782	1	1	22.2812	0	0	0.415196	0	0	1	0	0	0.0854795	10.56
2010	61	0.0040479	0	0	F	-0.0853328	77	22.9329	0.585435	0.215168	0.034658	0.170037	0.100217	0	1.90441	2.83321	6.64767	0	0	0.0126582	0	1	1	21.8692	0	0	0.431746	0	0	1	0	0	0.0828315	7.73
2011	61	0.0059699	3	3	F	2.27386	47	22.9713	0.564772	0.215168	0.028139	0.193274	0.309932	0	1.465	2.89037	5.27318	1.38629	1.38629	0	0	1	1	21.853	68.9138	68.9138	0.411444	1.69432	1.69432	1	0	0	0.144521	7.88
2012	61	0.0032913	0	0	L	1.98059	22	23.0857	0.593047	0.246784	0.010443	0.167329	-0.063321	0	1.33246	2.94444	6.312	0	0	0.857143	0.428571	1	1	21.8866	0	0	0.414208	0	0	1	0	0	0.109504	8.33
2013	61	0.0021157	0	0	L	1.88192	58	23.2266	0.499835	0.243056	0.018903	0.189898	0.289336	0	1.54158	2.99573	5.63645	0	0	0	0	1	1	21.994	0	0	0.428831	0	0	1	0	0	0.115304	8.64
2014	61	0.0035977	0	0	L	2.32689	91	23.3483	0.554065	0.247625	0.010404	0.126649	-0.239961	0	2.10185	3.04452	8.37566	0	0	0	0	1	1	22.0827	0	0	0.42938	0	0	1	0	0	0.122637	9.3
2015	61	0.0032274	0	0	L	2.57179	74	23.504	0.622803	0.267595	0.002957	0.116022	0.053635	0	2.4055	3.09104	9.28885	0	0	0	0	1	1	22.1606	0	0	0.416661	0	0	1	0	0	0.106916	9.68
2016	61	0.003691	0	0	L	2.94163	71	23.571	0.637762	0.287595	0.005589	0.121033	0.163204	0	1.85198	3.13549	8.53887	0	0	0	0	1	1	22.2275	0	0	0.401499	0	0	1	0	0	0.12654	9.86
2017	61	0.0024858	0	0	L	2.50285	82	23.6594	0.659883	0.287595	0.00339	0.135556	0.210983	0	1.34938	3.17805	7.70289	0	0	0.111111	0	1	1	22.1934	0	0	0.397459	0	0	1	0	0	0.151053	10.2
2018	61	0.0050323	0	0	L	2.29159	99	23.6677	0.653134	0.33997	0.005297	0.121663	-0.058957	0	1.08624	3.21888	8.25336	0	0	0.205128	0.0769231	1	1	22.2812	0	0	0.415196	0	0	1	0	0	0.153301	10.56
2010	62	0.0021799	0	0	L	3.95416	83	22.0651	0.531336	0.74451	0.053835	0.135899	-0.455191	0	1.2531	2.83321	8.56385	0	0	0.214286	0.142857	1	1	21.8692	0	0	0.431746	0	0	1	0	0	0.0382171	7.73
2011	62	0.0581838	0	0	L	3.39695	102	22.2631	0.620521	0.74451	0.011673	0.160974	0.529437	0	1.11262	2.89037	6.82503	0	0	0	0	1	1	21.853	0	0	0.411444	0	0	1	0	0	0.034872	7.88
2012	62	0.0545225	0	0	L	1.84476	147	22.3323	0.679874	0.74451	0.05856	0.322709	1.2814	0	1.48454	2.94444	3.20594	0	0	0.857143	0.428571	1	1	21.8866	0	0	0.414208	0	0	1	0	0	0.0318136	8.33
2013	62	0.0778375	0	0	L	-0.169655	151	22.3071	0.588971	0.74451	0.082264	0.420574	0.331547	0	2.21066	2.99573	2.34772	0	0	0	0	1	1	21.994	0	0	0.428831	0	0	1	0	0	0.0338268	8.64
2014	62	0	0	0	L	1.83414	107	22.121	0.411927	0.74451	0.105712	0.598297	0.285407	1	2.91249	3.04452	1.51638	0	0	0	0	1	1	22.0827	0	0	0.42938	0	0	1	0	0	0.028841	9.3
2015	62	0.0456115	0	0	L	1.37686	149	22.545	0.404929	0.707561	0.073072	0.397644	-0.237846	1	4.39817	3.09104	3.04003	0	0	0	0	1	1	22.1606	0	0	0.416661	0	0	1	0	0	0.0292621	9.68
2016	62	0.0422609	0	0	L	2.46341	134	22.6581	0.410328	0.707561	0.06712	0.84618	1.72643	1	3.19188	3.13549	1.24854	0	0	0	0	1	1	22.2275	0	0	0.401499	0	0	1	0	0	0.0273978	9.86
2017	62	0.0409079	0	0	F	0.706331	151	22.871	0.477586	0.707561	0.058976	1.07151	0.49657	1	2.346	3.17805	1.03225	0	0	0.178571	0.164286	1	1	22.1934	0	0	0.397459	0	0	1	0	0	0.0329245	10.2
2018	62	0.0501995	0	0	F	1.6285	182	23.0556	0.500546	0.707561	0.080865	1.23989	0.422016	1	1.66624	3.21888	0.873063	0	0	0.297101	0.289855	1	1	22.2812	0	0	0.415196	0	0	1	0	0	0.0345834	10.56
2011	63	0.082936	52	34	C3	2.6046	161	25.3807	0.750505	0.307607	0.023671	0.910239	0.227579	0	1.24541	2.70805	1.2216	3.98898	3.55535	2.25762	1.08994	1	1	21.853	1319.8	862.945	0.411444	39.0263	25.5172	1	0	0	0.0599497	7.88
2012	63	0.115951	52	34	C3	2.7356	200	25.4003	0.789302	0.307607	-0.024478	0.791482	-0.023594	0	1.08256	2.77259	1.27579	3.98898	3.55535	2.47838	1.22973	1	1	21.8866	1320.81	863.609	0.414208	41.0437	26.8363	1	0	0	0.0529712	8.33
2013	63	0.111269	52	34	C3	2.72505	226	25.3292	0.763931	0.307834	0.013816	0.725054	-0.106693	0	1.17343	2.83321	1.33025	3.98898	3.55535	2.79116	1.5087	1	1	21.994	1317.12	861.194	0.428831	39.7244	25.9736	1	0	0	0.0479398	8.64
2014	63	0.134791	52	34	C3	2.59768	211	25.3887	0.752458	0.307834	0.026445	0.789857	0.082909	0	1.27458	2.89037	1.3037	3.98898	3.55535	3.64339	2.02992	1	1	22.0827	1320.21	863.217	0.42938	39.1278	25.5836	1	0	0	0.0415622	9.3
2015	63	0.0649162	52	34	C3	1.12674	329	25.5182	0.641433	0.305925	0.032938	0.882279	0.229714	0	1.22932	2.94444	1.20669	3.98898	3.55535	3.53281	1.85984	1	1	22.1606	1326.94	867.618	0.416661	33.3545	21.8087	1	0	0	0.0357915	9.68
2016	63	0.0688995	52	34	C3	1.9421	340	25.6766	0.711347	0.303451	-0.010567	0.759802	0.010448	1	1.1494	2.99573	1.39915	3.98898	3.55535	3.78064	2.03502	1	1	22.2275	1335.18	873.003	0.401499	36.99	24.1858	1	0	0	0.0281124	9.86
2017	63	0.0900225	52	34	C3	2.15526	376	25.6928	0.684777	0.303355	0.037719	0.762003	0.074897	0	1.60913	3.04452	1.323	3.98898	3.55535	3.74348	2.02435	1	1	22.1934	1336.03	873.556	0.397459	35.6084	23.2824	1	0	0	0.0226501	10.2
2018	63	0.0495688	52	34	C3	3.69134	375	25.5858	0.745184	0.303355	-0.050853	0.625753	-0.214144	0	1.31133	3.09104	1.51264	3.98898	3.55535	4.15622	2.24979	1	1	22.2812	1330.46	869.917	0.415196	38.7495	25.3362	1	0	0	0.0470568	10.56
2010	65	1	0	0	E	1.30968	2	21.3927	0.706491	0.544132	0.02317	0.852423	-0.023977	0	2.30079	3.29584	1.0678	0	0	0.5	0.1875	1	1	21.8692	0	0	0.431746	0	0	1	0	0	0.194923	7.94
2011	65	1	0	0	E	0.538165	2	21.5692	0.723701	0.544132	0.039827	1.22913	0.43911	0	1.593	3.29584	0.88519	0	0	1.29268	0.682927	1	1	21.853	0	0	0.411444	0	0	1	0	0	0.166775	8.1
2012	65	1	0	0	E	1.66944	1	21.8832	0.756321	0.544132	0.051874	0.60161	-0.369251	0	1.24573	3.3322	1.92102	0	0	1.4902	0.784314	1	1	21.8866	0	0	0.414208	0	0	1	0	0	0.14069	8.75
2013	65	1	0	0	E	-1.31631	1	22.1052	0.757927	0.544132	0.054648	0.824935	0.781699	0	1.46898	3.3673	1.34624	0	0	1.94444	0.907407	1	1	21.994	0	0	0.428831	0	0	1	0	0	0.145853	9.12
2014	65	0.0019434	0	0	E	0.773383	4	22.3162	0.75983	0.544132	0.050407	0.679535	0.022258	0	1.69399	3.4012	1.62626	0	0	3.0678	1.42373	1	1	22.0827	0	0	0.42938	0	0	1	0	0	0.145075	9.37
2015	65	0.0010127	0	0	E	0	11	22.613	0.672985	0.529386	0.039955	0.743021	0.41714	0		3.43399	1.54415	0	0	2.8209	1.40298	1	1	22.1606	0	0	0.416661	0	0	1	0	0	0.144898	8.89
2016	65	0.0041935	3	0	E	0.608425	21	23.2204	0.698646	0.431718	0.050319	0.834508	1.04452	0	1.65818	3.43399	1.38647	1.38629	0	3.11688	1.42857	1	1	22.2275	69.6613	0	0.401499	2.09594	0	1	0	0	0.141852	9.14
2017	65	0	1	0	E	0.226026	24	23.1625	0.640241	0.431718	0.046006	0.824133	0.11049	0	1.3618	3.43399	1.17827	0.693147	0	5.4	2.37647	0	1	22.1934	23.1625	0	0.397459	0.640241	0	1	0	0	0.134338	9.42
2018	65	0.001665	0	0	E	0.884158	28	23.1611	0.597413	0.431718	0.053927	0.871261	0.025835	0	1.09289	3.43399	1.14693	0	0	4.7093	2.05814	0	1	22.2812	0	0	0.415196	0	0	1	0	0	0.132508	9.7
2010	66	0.0046869	1	0	C3	3.55192	25	24.2175	0.674447	0.539174	0.027651	2.48995	2.1356	0	1.02979	2.63906	0.400945	0.693147	0	2.05821	0.879418	1	1	21.8692	24.2175	0	0.431746	0.674447	0	1	0	0	0.0663393	7.73
2011	66	0.0073208	3	1	C3	2.91362	65	24.2137	0.68834	0.539174	0.014337	2.31088	-0.083606	0	0.951821	2.70805	0.428942	1.38629	0.693147	2.33232	1.14024	1	1	21.853	72.6411	24.2137	0.411444	2.06502	0.68834	1	0	0	0.0599497	7.88
2012	66	0.0402807	0	0	C3	1.84399	62	24.3915	0.738523	0.539174	0.002652	2.21582	0.042942	0	0.935517	2.77259	0.491321	0	0	2.54865	1.27568	1	1	21.8866	0	0	0.414208	0	0	1	0	0	0.0529712	8.33
2013	66	0.115618	2	1	C3	3.36753	78	24.3926	0.77851	0.539174	-0.019459	1.98596	-0.023736	0	0.906399	2.83321	0.503804	1.09861	0.693147	2.8581	1.55288	1	1	21.994	48.7852	24.3926	0.428831	1.55702	0.77851	1	0	0	0.0479398	8.64
2014	66	0.169071	4	1	C3	2.91011	71	24.4258	0.791154	0.539174	-0.008519	1.93552	-0.00839	0	0.979343	2.89037	0.525245	1.60944	0.693147	3.70324	2.07107	1	1	22.0827	97.7034	24.4258	0.42938	3.16461	0.791154	1	0	0	0.0415622	9.3
2015	66	0.138785	3	1	C3	0	97	24.3985	0.779422	0.539174	-0.00487	1.82322	-0.055301	0		2.94444	0.540969	1.38629	0.693147	3.58732	1.89655	1	1	22.1606	73.1954	24.3985	0.416661	2.33826	0.779422	1	0	0	0.0357915	9.68
2016	66	0.0667122	2	0	C3	3.43432	124	24.4334	0.767378	0.539174	0.005345	1.72138	-0.052206	0	1.17034	2.99573	0.591089	1.09861	0	3.83213	2.07003	1	1	22.2275	48.8669	0	0.401499	1.53476	0	1	0	0	0.0281124	9.86
2017	66	0.0979859	3	1	C3	2.73828	130	23.4447	0.502777	0.409083	0.020749	0.283383	-0.498563	0	1.77388	3.04452	1.59902	1.38629	0.693147	3.78609	2.05304	1	1	22.1934	70.334	23.4447	0.397459	1.50833	0.502777	1	0	0	0.0226501	10.2
2018	66	0.126907	1	1	C3	1.8254	234	23.496	0.584406	0.407493	0.067707	0.641555	0.052872	0	1.38523	3.09104	1.59871	0.693147	0.693147	4.19883	2.27736	1	1	22.2812	23.496	23.496	0.415196	0.584406	0.584406	1	0	0	0.0470568	10.56
2013	68	0	0	0	C3	5.10972	13	20.1983	0.669023	0.224547	-0.073098	1.41819	2.1356	0	7.23319	2.83321	0.819664	0	0	2.86078	1.55422	1	1	21.994	0	0	0.428831	0	0	1	0	0	0.105956	8.64
2014	68	0	0	0	C3	5.10972	19	19.945	0.723252	0.224547	-0.144251	0.132752	-0.498563	0	7.23319	2.89037	6.26144	0	0	3.70823	2.07232	1	1	22.0827	0	0	0.42938	0	0	1	0	0	0.142425	9.3
2016	68	0.0017112	0	0	C3	0.513655	19	20.9961	0.390353	0.26434	0.008422	0.287278	0.744023	0	6.13572	2.99573	4.41494	0	0	3.83419	2.07003	1	1	22.2275	0	0	0.401499	0	0	1	0	0	0.0836812	9.86
2017	68	0.0004105	0	0	C3	1.18639	16	21.7542	0.610299	0.26434	0.015857	0.200577	0.387704	0	2.26796	3.04452	6.78977	0	0	3.7887	2.05391	1	1	22.1934	0	0	0.397459	0	0	1	0	0	0.0606128	10.2
2018	68	0.0006111	0	0	C3	3.41655	13	21.9598	0.728095	0.264767	-0.044719	0.081163	-0.498563	0	1.97047	3.09104	11.1281	0	0	4.19967	2.2782	1	1	22.2812	0	0	0.415196	0	0	1	0	0	0.0583412	10.56
2010	69	0.0029077	0	0	L	4.30859	4	24.6056	0.696934	0.563633	0.083966	0.436857	0.580518	0	1.19947	2.63906	2.80281	0	0	0.214286	0.142857	1	1	21.8692	0	0	0.431746	0	0	1	0	0	0.0402659	7.73
2011	69	0.0016987	0	0	L	3.24035	10	24.8626	0.711698	0.565198	0.059053	0.311306	0.000375	0	1.14808	2.70805	3.62279	0	0	0	0	1	1	21.853	0	0	0.411444	0	0	1	0	0	0.0479039	7.88
2012	69	0.0024119	0	0	N	1.60903	1	25.0137	0.699528	0.566182	0.059763	0.328291	0.28632	0	1.19128	2.77259	3.27575	0	0	2.4375	1	1	1	21.8866	0	0	0.414208	0	0	1	0	0	0.0595021	8.33
2013	69	0.0028871	0	0	N	1.75014	13	25.1992	0.685297	0.566319	0.061614	0.350036	0.2635	0	1.05333	2.83321	3.1211	0	0	2.15789	1.10526	1	1	21.994	0	0	0.428831	0	0	1	0	0	0.0630335	8.64
2014	69	0.0034674	0	0	N	2.78033	23	25.2758	0.660105	0.568951	0.061184	0.33617	0.090985	0	1.12516	2.89037	3.08857	0	0	3.15385	1.5	1	1	22.0827	0	0	0.42938	0	0	1	0	0	0.0612197	9.3
2015	69	0.0060072	0	0	N	2.55718	25	25.4705	0.634098	0.576635	0.049903	0.306806	0.049421	0	1.08276	2.94444	3.57566	0	0	4.75862	1.96552	1	1	22.1606	0	0	0.416661	0	0	1	0	0	0.0737735	9.68
2016	69	0.0060041	0	0	N	2.23474	14	25.7092	0.671215	0.53468	0.055892	0.271251	0.100656	0	1.04546	2.99573	4.12459	0	0	5.55172	2.55172	1	1	22.2275	0	0	0.401499	0	0	1	0	0	0.0663669	9.86
2017	69	0.0043121	0	0	N	2.58245	20	26.0982	0.698911	0.53468	0.051227	0.232767	0.193346	0	1.01443	3.04452	5.13597	0	0	7.13158	3.73684	1	1	22.1934	0	0	0.397459	0	0	1	0	0	0.0667301	10.2
2018	69	0.005426	0	0	K	3.2151	17	26.0982	0.737692	0.469972	0.044102	0.187984	0.137009	0	0.936183	3.09104	6.11036	0	0	0.0967742	0.0215054	1	1	22.2812	0	0	0.415196	0	0	1	0	0	0.0690242	10.56
2010	70	0.0023705	0	0	C3	1.06677	28	21.191	0.454388	0.491365	0.044335	0.753304	0.221102	0	2.13849	2.63906	1.50073	0	0	2.06029	0.879418	1	1	21.8692	0	0	0.431746	0	0	1	0	0	0.076768	7.73
2011	70	0.0033591	0	0	C3	2.2203	40	21.3223	0.495641	0.491365	0.024539	0.729866	0.172174	0	1.43842	2.70805	1.45993	0	0	2.33689	1.14177	1	1	21.853	0	0	0.411444	0	0	1	0	0	0.0765331	7.88
2012	70	0.0052449	0	0	C3	1.65475	40	21.4122	0.509238	0.491365	0.028659	0.844745	0.291311	0	1.32348	2.77259	1.237	0	0	2.54865	1.27568	1	1	21.8866	0	0	0.414208	0	0	1	0	0	0.0693103	8.33
2013	70	0.0143279	0	0	C3	2.2203	39	21.5357	0.482769	0.453289	0.030341	0.740589	-0.023686	0	1.61966	2.83321	1.43355	0	0	2.86078	1.55422	1	1	21.994	0	0	0.428831	0	0	1	0	0	0.076954	8.64
2014	70	0	1	0	C3	0	48	21.6819	0.51634	0.453289	0.029023	0.784168	0.217122	0		2.89037	1.36319	0.693147	0	3.70698	2.07232	1	1	22.0827	21.6819	0	0.42938	0.51634	0	1	0	0	0.0759674	9.3
2015	70	0.0087114	0	0	C3	2.04748	136	22.1206	0.64449	0.391841	-0.086712	0.74544	0.280434	0	2.79996	2.94444	1.61834	0	0	3.59066	1.89766	1	1	22.1606	0	0	0.416661	0	0	1	0	0	0.0582048	9.68
2016	70	0.0047654	0	0	C3	1.99388	123	22.3457	0.6724	0.391841	0.031458	1.05655	0.882775	0	2.15434	2.99573	1.0334	0	0	3.83419	2.07003	1	1	22.2275	0	0	0.401499	0	0	1	0	0	0.0559462	9.86
2017	70	0.0317713	0	0	C3	1.99124	151	22.5294	0.688177	0.391841	0.045448	1.03076	0.186595	0	1.59516	3.04452	1.06943	0	0	3.7887	2.05391	1	1	22.1934	0	0	0.397459	0	0	1	0	0	0.0620613	10.2
2018	70	0.044785	0	0	C3	2.61696	160	22.7452	0.694881	0.391841	0.046136	0.872982	0.042559	0	1.29828	3.09104	1.26522	0	0	4.19967	2.2782	1	1	22.2812	0	0	0.415196	0	0	1	0	0	0.0612306	10.56
2010	78	0.0101948	0	0	C2	3.24361	16	22.1458	0.782385	0.276556	0.015118	1.09375	0.475642	0	2.65675	2.94444	1.03719	0	0	0.478599	0.322957	1	1	21.8692	0	0	0.431746	0	0	1	0	0	0.0382171	7.73
2011	78	0.0219034	0	0	C2	3.84517	25	22.2992	0.799178	0.276556	0.01378	1.18111	0.326572	0	1.66727	2.99573	0.91146	0	0	0.621776	0.432665	1	1	21.853	0	0	0.411444	0	0	1	0	0	0.034872	7.88
2012	78	0.0283625	0	0	F	3.40677	10	22.492	0.819736	0.276556	0.018896	1.19976	0.2098	0	1.46673	3.04452	0.913602	0	0	0.0353982	0	1	1	21.8866	0	0	0.414208	0	0	1	0	0	0.0318136	8.33
2013	78	0.0160641	0	0	F	3.00442	13	22.8051	0.764565	0.24662	0.033036	1.15156	0.245467	0	1.40379	3.09104	1.00323	0	0	0	0	1	1	21.994	0	0	0.428831	0	0	1	0	0	0.0338268	8.64
2014	78	0	0	0	F	3.58728	21	22.9883	0.814926	0.24662	0.009476	1.11069	0.2263	0	1.55643	3.13549	0.982591	0	0	0.109244	0.10084	1	1	22.0827	0	0	0.42938	0	0	1	0	0	0.028841	9.3
2015	78	0.0260412	0	0	F	3.0872	36	23.2698	0.832078	0.239804	0.046306	0.992922	0.134191	0	2.2074	3.17805	1.14792	0	0	0.15748	0.133858	1	1	22.1606	0	0	0.416661	0	0	1	0	0	0.0292621	9.68
2017	78	0.0728157	0	0	F	4.56535	26	24.1529	0.790373	0.459623	0.034667	1.04952	0.832999	0	1.20786	3.2581	1.23756	0	0	0.178571	0.164286	1	1	22.1934	0	0	0.397459	0	0	1	0	0	0.0329245	10.2
2018	78	0.122882	0	0	F	3.82534	23	24.4399	0.825944	0.459623	0.020284	1.06627	0.538952	0	1.01243	3.29584	1.07154	0	0	0.297101	0.289855	1	1	22.2812	0	0	0.415196	0	0	1	0	0	0.0345834	10.56
2010	88	3.61e-05	0	0	G	-1.83759	2	22.3277	0.0786573	0.673695	0.094941	0.084757	0.038649	0	1.19985	2.63906	11.1281	0	0	0.0377358	0.0188679	1	1	21.8692	0	0	0.431746	0	0	1	0	0	0.0772391	7.73
2011	88	0.0005091	0	0	G	-3.6774	4	22.4123	0.0770735	0.673695	0.090314	0.081274	-0.134743	0	1.46503	2.70805	11.1281	0	0	0.0175439	0.0175439	1	1	21.853	0	0	0.411444	0	0	1	0	0	0.0713571	7.88
2012	88	0	0	0	G	-1.00145	1	22.3896	0.0749291	0.673695	0.082953	0.081163	-0.122776	0	1.56111	2.77259	11.1281	0	0	0.047619	0.047619	1	1	21.8866	0	0	0.414208	0	0	1	0	0	0.0675476	8.33
2013	88	0	0	0	G	0.0658278	2	22.4437	0.0859551	0.673695	0.07808	0.081163	-0.027711	0	2.18903	2.83321	11.1281	0	0	0.047619	0.047619	1	1	21.994	0	0	0.428831	0	0	1	0	0	0.0628997	8.64
2014	88	0	0	0	G	0.385267	4	22.644	0.188218	0.673695	0.076284	0.081163	-0.022245	0	2.99932	2.89037	11.1281	0	0	0.047619	0.047619	1	1	22.0827	0	0	0.42938	0	0	1	0	0	0.0646389	9.3
2015	88	0	0	0	G	0.928946	6	22.7874	0.229364	0.673695	0.071088	0.081163	-0.172638	0	2.35423	2.94444	11.1281	0	0	0.0724638	0.057971	1	1	22.1606	0	0	0.416661	0	0	1	0	0	0.0650011	9.68
2016	88	0.0006203	0	0	G	0.967503	5	22.8343	0.215342	0.673695	0.047694	0.081163	0.139907	0	1.89242	2.99573	11.1281	0	0	0.0958904	0.0410959	1	1	22.2275	0	0	0.401499	0	0	1	0	0	0.0585013	9.86
2017	88	0.0008075	0	0	G	1.07203	4	22.9529	0.238875	0.673695	0.049319	0.081163	0.211611	0	1.84136	3.04452	11.1281	0	0	0.25641	0.217949	1	1	22.1934	0	0	0.397459	0	0	1	0	0	0.0526451	10.2
2018	88	0.0008553	0	0	G	0.941732	6	23.0564	0.248857	0.673695	0.049553	0.081163	0.17376	0	1.19079	3.09104	11.1281	0	0	0.247059	0.141177	1	1	22.2812	0	0	0.415196	0	0	1	0	0	0.0518829	10.56
2010	89	0.026876	0	0	G	-1.63548	23	22.6006	0.104214	0.613556	0.117361	0.308184	0.142387	0	1.20645	2.56495	3.441	0	0	0.0377358	0.0188679	1	1	21.8692	0	0	0.431746	0	0	1	0	0	0.0772391	7.73
2011	89	0.0289938	0	0	G	-1.38319	12	22.9386	0.251293	0.613556	0.085006	0.297239	0.22842	0	1.01425	2.63906	3.92744	0	0	0.0175439	0.0175439	1	1	21.853	0	0	0.411444	0	0	1	0	0	0.0713571	7.88
2012	89	0.0276643	0	0	G	-0.0275878	10	23.0653	0.293495	0.613552	0.059951	0.252809	0.059982	0	0.919065	2.70805	4.20593	0	0	0.047619	0.047619	1	1	21.8866	0	0	0.414208	0	0	1	0	0	0.0675476	8.33
2013	89	0.0329564	0	0	G	0.494319	19	23.1965	0.341296	0.612997	0.045728	0.22875	0.029568	0	0.958888	2.77259	4.65801	0	0	0.047619	0.047619	1	1	21.994	0	0	0.428831	0	0	1	0	0	0.0628997	8.64
2014	89	0	0	0	G	0.548363	21	23.2647	0.376038	0.612995	0.022466	0.241845	0.167635	0	1.14881	2.83321	4.27052	0	0	0.047619	0.047619	1	1	22.0827	0	0	0.42938	0	0	1	0	0	0.0646389	9.3
2015	89	0.0326311	0	0	G	-0.513438	55	23.2044	0.142207	0.569686	0.043236	0.239533	-0.00698	0	1.54198	2.89037	4.04905	0	0	0.0724638	0.057971	1	1	22.1606	0	0	0.416661	0	0	1	0	0	0.0650011	9.68
2016	89	0.0338042	0	0	G	-1.20712	47	23.2474	0.141008	0.569686	0.04706	0.248522	0.028368	0	1.45562	2.94444	4.11021	0	0	0.0958904	0.0410959	1	1	22.2275	0	0	0.401499	0	0	1	0	0	0.0585013	9.86
2017	89	0.0443068	0	0	G	-1.10255	43	23.2972	0.144604	0.569686	0.052743	0.259471	0.093699	0	1.50481	2.99573	3.94991	0	0	0.25641	0.217949	1	1	22.1934	0	0	0.397459	0	0	1	0	0	0.0526451	10.2
2018	89	0.0482566	0	0	G	-0.927262	83	23.3225	0.13351	0.569686	0.051321	0.270922	0.083843	0	1.32097	3.04452	3.73786	0	0	0.247059	0.141177	1	1	22.2812	0	0	0.415196	0	0	1	0	0	0.0518829	10.56
2010	90	0.0031297	0	0	E	2.18238	6	23.0417	0.539683	0.363494	0.013803	0.441925	0.330015	0	1.06987	2.89037	2.86491	0	0	0.5	0.1875	1	1	21.8692	0	0	0.431746	0	0	1	0	0	0.194923	7.73
2011	90	0.0073463	0	0	E	2.6715	26	22.7382	0.590704	0.363494	0.023014	0.401712	0.000216	1	1.00775	2.94444	2.11441	0	0	1.29268	0.682927	1	1	21.853	0	0	0.411444	0	0	1	0	0	0.166775	7.88
2012	90	0.008389	0	0	E	1.59566	18	22.8725	0.624482	0.363494	0.031084	0.382806	-0.13155	0	1.06891	2.99573	2.78463	0	0	1.4902	0.784314	1	1	21.8866	0	0	0.414208	0	0	1	0	0	0.14069	8.33
2013	90	0.0117107	0	0	E	1.28995	8	23.0048	0.655718	0.363494	0.041201	0.491449	0.465281	0	1.03492	3.04452	2.16919	0	0	1.94444	0.907407	1	1	21.994	0	0	0.428831	0	0	1	0	0	0.145853	8.64
2014	90	0.0293748	0	0	E	1.76654	12	23.1236	0.664769	0.363494	0.040492	0.509032	0.173864	0	1.35623	3.09104	2.08112	0	0	3.0678	1.42373	1	1	22.0827	0	0	0.42938	0	0	1	0	0	0.145075	9.3
2015	90	0.0393663	0	0	E	2.90788	17	23.5299	0.625577	0.234748	0.028453	0.458123	0.192321	0	1.32628	3.13549	2.6202	0	0	2.8209	1.40298	1	1	22.1606	0	0	0.416661	0	0	1	0	0	0.144898	9.68
2016	90	0.0294031	0	0	E	2.44295	20	23.6829	0.671569	0.234748	0.024893	0.346442	-0.017215	0	1.17526	3.17805	3.10687	0	0	3.15584	1.42857	0	1	22.2275	0	0	0.401499	0	0	1	0	0	0.141852	9.86
2017	90	0.0999885	0	0	E	3.65406	19	23.9734	0.74455	0.234748	0.026539	0.299428	0.087063	0	1.13613	3.21888	3.82137	0	0	5.41176	2.37647	0	1	22.1934	0	0	0.397459	0	0	1	0	0	0.134338	10.2
2018	90	0.517562	3	1	E	2.5467	11	24.1809	0.724716	0.234748	0.026954	0.354904	0.512607	0	0.933024	3.2581	3.10899	1.38629	0.693147	4.67442	2.04651	1	1	22.2812	72.5426	24.1809	0.415196	2.17415	0.724716	1	0	0	0.132508	10.56
2011	96	0.0023125	0	0	F	-1.07448	1	21.4113	0.0887114	0.576082	0.048745	0.75659	0.058874	0	1.19147	2.56495	1.36139	0	0	0.030303	0.030303	1	1	21.853	0	0	0.411444	0	0	1	0	0	0.034872	7.88
2012	96	0.0016252	0	0	F	-1.13303	3	21.4114	0.0931204	0.576082	0.010554	0.48464	-0.339643	0	1.10829	2.63906	2.06191	0	0	0.0353982	0	1	1	21.8866	0	0	0.414208	0	0	1	0	0	0.0318136	8.33
2013	96	0.0009159	0	0	F	-1.48254	1	21.4403	0.0857419	0.576082	0.033838	0.430007	-0.100381	0	1.43723	2.70805	2.35909	0	0	0	0	1	1	21.994	0	0	0.428831	0	0	1	0	0	0.0338268	8.64
2014	96	0.0002297	0	0	F	-1.37439	2	21.4328	0.0703586	0.576082	0.021367	0.493887	0.160775	0	2.09062	2.77259	2.01716	0	0	0.109244	0.10084	1	1	22.0827	0	0	0.42938	0	0	1	0	0	0.028841	9.3
2015	96	4.1e-05	0	0	F	-1.26712	1	21.5194	0.0892185	0.554113	0.070287	0.469558	-0.009966	0	4.06816	2.83321	2.22186	0	0	0.15748	0.133858	1	1	22.1606	0	0	0.416661	0	0	1	0	0	0.0292621	9.68
2016	96	6.53e-06	0	0	F	-1.73195	1	21.6111	0.0564805	0.555436	0.127754	0.389546	-0.092942	0	3.1939	2.89037	2.68466	0	0	0.251908	0.21374	1	1	22.2275	0	0	0.401499	0	0	1	0	0	0.0273978	9.86
2017	96	0.000422	0	0	F	-1.89671	2	21.6606	0.0610962	0.555436	0.062204	0.498962	0.373527	0	2.73497	2.94444	2.05375	0	0	0.178571	0.164286	1	1	22.1934	0	0	0.397459	0	0	1	0	0	0.0329245	10.2
2018	96	0.0012929	0	0	F	-2.21827	2	21.6967	0.0645327	0.555436	0.042965	0.636216	0.330623	0	1.87167	2.99573	1.60014	0	0	0.297101	0.289855	1	1	22.2812	0	0	0.415196	0	0	1	0	0	0.0345834	10.56
2010	99	0	0	0	G	0.573799	2	21.6461	0.356164	0.466457	0.049815	0.350214	0.088697	0	1.88266	2.48491	2.8624	0	0	0.0377358	0.0188679	1	1	21.8692	0	0	0.431746	0	0	1	0	0	0.0772391	7.73
2011	99	0	0	0	G	0.9045	2	21.7206	0.3603	0.466457	0.054202	0.377497	0.122311	0	1.73385	2.56495	2.7476	0	0	0.0175439	0.0175439	1	1	21.853	0	0	0.411444	0	0	1	0	0	0.0713571	7.88
2012	99	0.0709917	0	0	G	0.0376145	7	21.9849	0.435512	0.466457	0.046483	0.349698	0.106163	0	1.55259	2.63906	3.23532	0	0	0.047619	0.047619	1	1	21.8866	0	0	0.414208	0	0	1	0	0	0.0675476	8.33
2013	99	0.151482	0	0	G	0.898606	4	22.0687	0.360138	0.421828	0.052789	0.322125	0.087771	0	1.61286	2.70805	3.23451	0	0	0.047619	0.047619	1	1	21.994	0	0	0.428831	0	0	1	0	0	0.0628997	8.64
2014	99	0	0	0	G	1.4059	8	22.2172	0.388661	0.395288	0.049385	0.321425	0.127961	0	2.25949	2.77259	3.32642	0	0	0.047619	0.047619	1	1	22.0827	0	0	0.42938	0	0	1	0	0	0.0646389	9.3
2015	99	0.180155	0	0	G	1.60337	9	22.325	0.432835	0.386291	0.036846	0.273869	-0.037119	0	2.23819	2.83321	3.84811	0	0	0.0724638	0.057971	1	1	22.1606	0	0	0.416661	0	0	1	0	0	0.0650011	9.68
2016	99	0.0697135	0	0	G	1.87028	11	22.3111	0.412218	0.386291	0.018204	0.237835	-0.091108	0	1.86262	2.89037	4.17535	0	0	0.0958904	0.0410959	1	1	22.2275	0	0	0.401499	0	0	1	0	0	0.0585013	9.86
2017	99	0.0548684	0	0	G	2.26886	10	22.4499	0.455037	0.386291	0.01818	0.241523	0.083483	0	1.42752	2.94444	4.42715	0	0	0.25641	0.217949	1	1	22.1934	0	0	0.397459	0	0	1	0	0	0.0526451	10.2
2018	99	0.0646229	0	0	G	1.59552	12	22.4573	0.434482	0.386291	0.028206	0.252704	0.122952	0	1.03803	2.99573	3.97197	0	0	0.247059	0.141177	1	1	22.2812	0	0	0.415196	0	0	1	0	0	0.0518829	10.56
2011	100	0	8	7	C3	1.12437	115	25.0275	0.739467	0.097989	0.026214	0.953022	0.17205	1	0.9533	2.30259	1.21831	2.19722	2.07944	2.3247	1.1311	1	1	21.853	200.22	175.193	0.411444	5.91574	5.17627	1	0	0	0.0599497	7.88
2012	100	0	8	3	C3	1.88804	165	25.1021	0.74628	0.097989	0.016555	0.90334	0.143154	1	0.980421	2.3979	1.14826	2.19722	1.38629	2.53784	1.27162	1	1	21.8866	200.817	75.3063	0.414208	5.97024	2.23884	1	0	0	0.0529712	8.33
2013	100	0	10	10	C3	2.18636	207	25.081	0.744391	0.097354	0.036555	1.08125	0.228598	1	0.999027	2.48491	0.915107	2.3979	2.3979	2.84739	1.54083	1	1	21.994	250.81	250.81	0.428831	7.44391	7.44391	1	0	0	0.0479398	8.64
2014	100	0	19	18	C3	1.54766	348	25.2545	0.710795	0.08927	0.049518	1.18192	0.184058	1	1.08394	2.56495	0.919312	2.99573	2.94444	3.68454	2.04988	1	1	22.0827	479.836	454.582	0.42938	13.5051	12.7943	1	0	0	0.0415622	9.3
2015	100	0	44	34	C3	1.54717	306	25.4396	0.663286	0.08927	0.031569	1.02212	0.035147	1	1.09522	2.63906	1.06861	3.80666	3.55535	3.54171	1.85984	1	1	22.1606	1119.34	864.946	0.416661	29.1846	22.5517	1	0	0	0.0357915	9.68
2016	100	0	52	34	C3	1.27797	244	25.7146	0.689087	0.08927	0.016513	0.822533	0.018111	1	0.972744	2.70805	1.38191	3.98898	3.55535	3.78064	2.03502	1	1	22.2275	1337.16	874.297	0.401499	35.8325	23.429	1	0	0	0.0281124	9.86
2017	100	0	52	34	C3	1.51405	321	25.8003	0.662227	0.08927	0.02306	0.72587	0.047936	1	0.994039	2.77259	1.43662	3.98898	3.55535	3.74348	2.02435	1	1	22.1934	1341.61	877.209	0.397459	34.4358	22.5157	1	0	0	0.0226501	10.2
2018	100	0	52	34	C3	1.69231	198	25.9847	0.684217	0.08927	0.023029	0.642161	0.015977	1	0.90409	2.83321	1.70046	3.98898	3.55535	4.15622	2.24979	1	1	22.2812	1351.21	883.481	0.415196	35.5793	23.2634	1	0	0	0.0470568	10.56
2010	150	1	0	0	K	3.29614	4	20.7542	0.285637	0.484832	0.009301	0.081163	-0.455191	0	1.89713	2.89037	11.1281	0	0	0	0	1	1	21.8692	0	0	0.431746	0	0	1	0	0	0.230524	7.73
2011	150	1	0	0	K	2.08989	5	21.1221	0.528672	0.484832	0.006093	0.081274	0.331958	0	1.24624	2.94444	11.1281	0	0	0	0	1	1	21.853	0	0	0.411444	0	0	1	0	0	0.217346	7.88
2013	150	0.145056	0	0	K	5.10972	1	21.7225	0.706744	0.484832	0.042045	0.333634	2.1356	0	1.35447	3.04452	3.72453	0	0	0	0	1	1	21.994	0	0	0.428831	0	0	1	0	0	0.17177	8.64
2014	150	0	0	0	K	4.90105	18	21.6506	0.673085	0.484832	0.011374	0.081163	-0.498563	0	2.90596	3.09104	11.1281	0	0	0	0	1	1	22.0827	0	0	0.42938	0	0	1	0	0	0.181661	9.3
2015	150	0.331549	0	0	K	2.43872	10	22.2383	0.630016	0.35079	0.01556	0.291415	2.1356	0	3.44557	3.13549	4.41187	0	0	0.0232558	0	1	1	22.1606	0	0	0.416661	0	0	1	0	0	0.149981	9.68
2016	150	0.0112726	0	0	Q	2.83847	48	22.6973	0.65133	0.370775	0.126427	0.220681	0.257199	0	2.24191	3.17805	5.55359	0	0	0	0	1	1	22.2275	0	0	0.401499	0	0	1	0	0	0.14561	9.86
2017	150	0.0066367	0	0	Q	3.64838	40	22.7541	0.68845	0.370775	0.024873	0.285578	0.632274	0	2.24506	3.21888	3.60098	0	0	0	0	1	1	22.1934	0	0	0.397459	0	0	1	0	0	0.138298	10.2
2018	150	0.0020378	0	0	Q	3.29943	38	22.8364	0.695233	0.370775	0.025228	0.277071	0.041503	0	1.74503	3.2581	3.75416	0	0	0	0	1	1	22.2812	0	0	0.415196	0	0	1	0	0	0.148588	10.56
2010	151	0.0012789	0	0	F	2.65666	1	20.8078	0.190006	0.480918	0.00702	0.847952	0.32557	0	3.28812	2.48491	1.16281	0	0	0.0126582	0	1	1	21.8692	0	0	0.431746	0	0	1	0	0	0.0382171	7.94
2011	151	0.0229187	0	0	F	-0.573132	2	20.8932	0.272902	0.480918	-0.009551	0.913507	0.109551	0	2.27933	2.56495	1.14136	0	0	0.030303	0.030303	1	1	21.853	0	0	0.411444	0	0	1	0	0	0.034872	8.1
2013	151	0.0189718	0	0	F	-5.41658	1	21.6355	0.606677	0.500886	0.044539	0.748414	-0.071164	0	1.42726	2.70805	1.60111	0	0	0	0	1	1	21.994	0	0	0.428831	0	0	1	0	0	0.0338268	9.12
2014	151	0	0	0	F	-4.64406	4	21.7947	0.656582	0.477235	0.041665	0.938325	0.632005	0	2.41892	2.77259	1.15039	0	0	0.109244	0.10084	1	1	22.0827	0	0	0.42938	0	0	1	0	0	0.028841	9.37
2015	151	0.0275973	0	0	F	1.40046	3	21.6052	0.579701	0.453585	0.050351	0.454495	-0.498563	0	3.3182	2.83321	1.99241	0	0	0.15748	0.133858	1	1	22.1606	0	0	0.416661	0	0	1	0	0	0.0292621	8.89
2016	151	0.257135	2	0	F	1.3505	3	21.4502	0.517535	0.453585	0.044994	0.788226	0.457696	0	3.08957	2.89037	1.17052	1.09861	0	0.236641	0.21374	1	1	22.2275	42.9004	0	0.401499	1.03507	0	1	0	0	0.0273978	9.14
2017	151	0.241717	0	0	F	-1.25563	3	21.4919	0.54077	0.453585	0.041858	1.05482	0.260975	0	2.10775	2.94444	0.967782	0	0	0.178571	0.164286	1	1	22.1934	0	0	0.397459	0	0	1	0	0	0.0329245	9.42
2018	151	0.265422	0	0	F	2.23092	11	21.4923	0.536344	0.453585	0.038671	0.589063	-0.429808	0	1.84747	2.99573	1.69793	0	0	0.297101	0.289855	1	1	22.2812	0	0	0.415196	0	0	1	0	0	0.0345834	9.7
2010	153	0.0097817	0	0	C2	2.14609	5	20.9669	0.40916	0.147509	0.032625	0.86582	0.123979	0	2.28773	2.63906	1.18772	0	0	0.478599	0.322957	1	1	21.8692	0	0	0.431746	0	0	0	1	0	0.0207811	6.12
2011	153	0.0083384	0	0	C2	2.01886	5	20.9996	0.419497	0.147509	0.007651	1.1692	0.411761	0	1.54629	2.70805	0.869265	0	0	0.621776	0.432665	1	1	21.853	0	0	0.411444	0	0	0	1	0	0.0194722	6.42
2012	153	0.0071619	0	0	C2	1.66646	2	21.0952	0.465688	0.147509	0.01304	1.19487	0.093161	0	1.55739	2.77259	0.874966	0	0	0.806539	0.457766	1	1	21.8866	0	0	0.414208	0	0	0	1	0	0.0191948	6.25
2015	153	0.0083508	0	0	C2	0	1	21.5585	0.486291	0.114827	0.013854	0.684287	-0.085142	0		2.94444	1.48317	0	0	1.02158	0.738609	1	1	22.1606	0	0	0.416661	0	0	0	1	0	0.0177949	6.98
2016	153	0.0138476	0	0	C2	2.78123	7	21.6357	0.537108	0.114827	0.018953	0.843199	0.308429	0	2.15212	2.99573	1.22456	0	0	1.16026	0.771367	1	1	22.2275	0	0	0.401499	0	0	0	1	0	0.0162046	7.09
2017	153	0.015586	0	0	C2	2.466	4	21.7413	0.559038	0.113039	0.024856	0.980624	0.267702	0	1.45775	3.04452	1.07355	0	0	1.19089	0.821366	1	1	22.1934	0	0	0.397459	0	0	0	1	0	0.0149359	7.26
2018	153	0.0117654	0	0	C2	1.35189	10	21.8245	0.570549	0.113039	0.021022	1.04347	0.168841	0	1.11159	3.09104	0.998209	0	0	1.29381	0.774914	1	1	22.2812	0	0	0.415196	0	0	0	1	0	0.0149359	7.44
2010	155	0.0072987	0	0	C2	2.69352	6	21.9405	0.495575	0.634894	-0.066347	0.60831	-0.10907	0	1.46676	2.63906	1.68411	0	0	0.478599	0.322957	1	1	21.8692	0	0	0.431746	0	0	0	0	1	0.0771028	5.75
2011	155	0.0059416	2	2	C2	2.20351	7	21.8579	0.523089	0.634894	-0.06867	0.612525	-0.009351	0	1.17141	2.70805	1.56516	1.09861	1.09861	0.616046	0.426934	1	1	21.853	43.7158	43.7158	0.411444	1.04618	1.04618	0	0	1	0.0817568	5.81
2013	155	0.0178534	0	0	C2	3.65977	10	21.7994	0.74215	0.585957	-0.144251	0.589844	-0.14572	0	1.25005	2.83321	1.61987	0	0	0.603774	0.380054	1	1	21.994	0	0	0.428831	0	0	0	0	1	0.0647254	6.18
2014	155	0	0	0	C2	5.10972	8	21.0233	0.871495	0.425319	-0.144251	0.389479	-0.498563	0	4.06613	2.89037	1.60299	0	0	0.868766	0.559055	1	1	22.0827	0	0	0.42938	0	0	0	0	1	0.0577373	6.52
2017	155	0.001388	0	0	C2	0.320701	11	22.638	0.458189	0.262047	0.059959	1.02288	2.1356	0	1.43306	3.04452	1.04242	0	0	1.19089	0.821366	1	1	22.1934	0	0	0.397459	0	0	0	0	1	0.0469842	7.26
2018	155	0.0062133	0	0	C2	0.822289	6	22.7014	0.475944	0.262047	0.058645	0.609672	-0.343684	0	1.07999	3.09104	1.69217	0	0	1.29381	0.774914	1	1	22.2812	0	0	0.415196	0	0	0	0	1	0.0476745	7.45
2012	156	0.981156	0	0	R	-3.36796	309	21.9422	0.74873	0.54299	0.053727	0.466391	0.453838	1	1.18244	2.94444	2.24285	0	0	0	0	1	1	21.8866	0	0	0.414208	0	0	1	0	0	0.0713355	9.28
2013	156	0.986372	0	0	R	-0.272521	377	22.3495	0.643314	0.523086	0.059707	0.421002	0.19394	1	1.26244	2.99573	2.82288	0	0	0.0555556	0	1	1	21.994	0	0	0.428831	0	0	1	0	0	0.0704795	9.37
2014	156	0.980613	0	0	R	-0.0318694	417	22.4385	0.602917	0.523086	0.072137	0.453196	0.338905	1	1.48699	3.04452	2.30475	0	0	0	0	1	1	22.0827	0	0	0.42938	0	0	1	0	0	0.0667315	9.73
2015	156	1	0	0	R	-5.41658	497	23.2629	0.269583	0.418468	0.058418	0.313557	0.185335	0	2.13649	3.09104	4.43403	0	0	0.193548	0.129032	1	1	22.1606	0	0	0.416661	0	0	1	0	0	0.0559611	10
2016	156	0.937823	0	0	R	-2.57891	520	23.3647	0.279278	0.418468	0.044976	0.230733	0.077875	0	1.76854	3.13549	4.55437	0	0	0.0857143	0.0571429	1	1	22.2275	0	0	0.401499	0	0	1	0	0	0.044364	9.97
2017	156	0.787666	0	0	R	-1.05311	528	23.3919	0.280398	0.418468	0.04507	0.225586	0.041583	0	1.28667	3.17805	4.49327	0	0	0.24	0.24	1	1	22.1934	0	0	0.397459	0	0	1	0	0	0.0361739	10.29
2018	156	0.746912	0	0	R	-1.27561	617	23.4139	0.277813	0.418468	0.044181	0.235653	0.070634	0	1.04367	3.21888	4.29021	0	0	0.14	0.06	1	1	22.2812	0	0	0.415196	0	0	1	0	0	0.0362685	10.62
2010	157	0.0257862	18	6	C3	-2.30828	14	24.8663	0.563865	0.167681	0.094685	0.664384	0.550545	1	1.62394	2.48491	1.95682	2.94444	1.94591	2.02287	0.866944	1	1	21.8692	447.594	149.198	0.431746	10.1496	3.38319	0	1	0	0.0779402	5.47
2011	157	0.0410596	52	34	C3	0.126005	14	24.9941	0.502181	0.185286	0.121389	0.687976	0.438917	1	1.2687	2.56495	1.54529	3.98898	3.55535	2.25762	1.08994	1	1	21.853	1299.69	849.8	0.411444	26.1134	17.0742	0	1	0	0.0701347	5.68
2012	157	0.0616524	52	34	C3	0.267704	7	25.2116	0.53707	0.18528	0.093786	0.598808	0.037748	1	1.27254	2.63906	1.85089	3.98898	3.55535	2.47838	1.22973	1	1	21.8866	1311	857.195	0.414208	27.9276	18.2604	0	1	0	0.0686742	5.7
2013	157	0.0709832	52	34	C3	1.20854	15	25.2179	0.530345	0.185284	0.044276	0.431813	-0.198235	1	0.999509	2.70805	2.32312	3.98898	3.55535	2.79116	1.5087	1	1	21.994	1311.33	857.409	0.428831	27.5779	18.0317	0	1	0	0.0671784	5.84
2014	157	0	52	34	C3	2.78624	18	25.264	0.56006	0.185267	0.006851	0.282072	-0.329268	1	1.11401	2.77259	3.62683	3.98898	3.55535	3.64339	2.02992	1	1	22.0827	1313.73	858.975	0.42938	29.1231	19.042	0	1	0	0.0575407	6.78
2015	157	0	35	19	C3	2.25149	38	25.2636	0.566712	0.180802	0.000972	0.221391	-0.1972	1	1.00344	2.83321	4.51604	3.58352	2.99573	3.55172	1.87653	1	1	22.1606	884.226	480.009	0.416661	19.8349	10.7675	0	1	0	0.046196	7.09
2016	157	0	9	8	C3	2.00007	48	25.2135	0.576009	0.180789	-0.009896	0.218988	-0.035215	1	0.972495	2.89037	4.45204	2.30259	2.19722	3.82492	2.06179	1	1	22.2275	226.921	201.708	0.401499	5.18408	4.60808	0	1	0	0.0375644	7.07
2017	157	0	2	1	C3	1.19192	60	25.1439	0.540256	0.177793	0.014487	0.270159	0.162336	1	0.967453	2.94444	3.57279	1.09861	0.693147	3.78696	2.05304	1	1	22.1934	50.2878	25.1439	0.397459	1.08051	0.540256	0	1	0	0.023776	7.33
2018	157	0	10	8	C3	0.239188	84	25.2608	0.585172	0.177443	0.022158	0.324979	0.233046	1	0.905477	2.99573	3.25672	2.3979	2.19722	4.19131	2.27151	1	1	22.2812	252.608	202.086	0.415196	5.85172	4.68137	0	1	0	0.0266399	7.6
2010	158	0	0	0	C1	1.59188	2	22.2798	0.49943	0.480641	0.012178	0.821137	0.195387	0	1.51051	2.56495	1.28141	0	0	0.179245	0.113208	1	1	21.8692	0	0	0.431746	0	0	1	0	0	0.390053	4.98
2011	158	0.0009416	0	0	C1	2.6679	3	22.3893	0.543603	0.480641	0.0114	0.937849	0.271313	0	1.08569	2.63906	1.1246	0	0	0.21875	0.1875	1	1	21.853	0	0	0.411444	0	0	1	0	0	0.390053	5.18
2012	158	0.000446	0	0	C1	2.50523	3	22.4667	0.575353	0.480641	0.002126	0.912522	0.067511	0	1.00162	2.70805	1.13825	0	0	0.357143	0.285714	1	1	21.8866	0	0	0.414208	0	0	1	0	0	0.376157	5.44
2013	158	0.0002182	0	0	C1	2.86461	2	22.4765	0.576942	0.480641	0.003054	1.01955	0.166228	0	1.09244	2.77259	0.985633	0	0	0.489362	0.361702	1	1	21.994	0	0	0.428831	0	0	1	0	0	0.36209	5.61
2014	158	0	0	0	C1	2.9571	1	22.4376	0.554528	0.480641	0.004284	1.15986	0.121406	0	1.79596	2.83321	0.845421	0	0	0.402685	0.255034	1	1	22.0827	0	0	0.42938	0	0	1	0	0	0.300607	6.03
2015	158	0.248742	0	0	C1	2.81858	181	23.1159	0.503495	0.273201	0.030157	1.07935	0.355242	0	2.05624	2.89037	1.22915	0	0	0.467949	0.269231	1	1	22.1606	0	0	0.416661	0	0	1	0	0	0.209095	6.32
2016	158	0.232582	0	0	C1	1.6484	176	23.273	0.551411	0.273201	0.029225	0.924307	0.232802	0	1.47741	2.94444	1.16674	0	0	0.580838	0.36527	1	1	22.2275	0	0	0.401499	0	0	1	0	0	0.145847	6.42
2017	158	0.214343	2	1	C1	1.94279	258	23.2719	0.52987	0.273201	0.027744	0.879482	0.025527	0	1.34145	2.99573	1.13637	1.09861	0.693147	0.436842	0.242105	1	1	22.1934	46.5437	23.2719	0.397459	1.05974	0.52987	1	0	0	0.109135	6.56
2018	158	0.418901	2	0	C1	1.66294	379	23.3725	0.569219	0.275457	0.013585	0.717074	-0.14202	0	1.17617	3.04452	1.46464	1.09861	0	0.563158	0.278947	1	1	22.2812	46.7449	0	0.415196	1.13844	0	1	0	0	0.0959871	6.69
2010	159	0.0009196	0	0	C2	1.64307	4	21.9003	0.467699	0.333229	0.205566	0.269328	0.443323	0	2.7128	2.48491	4.34388	0	0	0.478599	0.322957	1	1	21.8692	0	0	0.431746	0	0	0	0	0	0.0382171	2.92
2011	159	0.0005035	0	0	C2	0.827295	3	21.8792	0.362134	0.313838	0.103675	0.385508	0.657166	0	1.59185	2.56495	2.5667	0	0	0.621776	0.432665	1	1	21.853	0	0	0.411444	0	0	0	0	0	0.034872	2.92
2012	159	0.0026867	0	0	F	-0.155667	1	21.8175	0.302494	0.305733	0.032852	0.454347	0.131294	0	1.33822	2.63906	2.1331	0	0	0.0353982	0	1	1	21.8866	0	0	0.414208	0	0	0	0	0	0.0318136	2.92
2013	159	0.0017918	0	0	F	0.152917	2	21.8162	0.30427	0.304901	0.011759	0.357949	-0.236969	0	1.47365	2.70805	2.79182	0	0	0	0	1	1	21.994	0	0	0.428831	0	0	0	0	0	0.0338268	2.92
2015	159	0	0	0	F	0.970346	1	21.8047	0.260288	0.29639	0.020305	0.229748	-0.422287	0	1.77762	2.83321	4.33843	0	0	0.15748	0.133858	1	1	22.1606	0	0	0.416661	0	0	0	0	0	0.0292621	4.15
2016	159	0	0	0	F	0.59029	3	21.8599	0.292732	0.29639	0.011826	0.172525	-0.230288	0	1.60511	2.89037	5.9561	0	0	0.251908	0.21374	1	1	22.2275	0	0	0.401499	0	0	0	0	0	0.0273978	4.1
2017	159	0	0	0	F	0.685272	2	21.8344	0.310459	0.29639	-0.023117	0.115436	-0.321095	1	1.14512	2.94444	8.55244	0	0	0.178571	0.164286	1	1	22.1934	0	0	0.397459	0	0	0	0	0	0.0329245	4.21
2018	159	0	0	0	F	0.349738	4	21.7312	0.218467	0.29639	0.01725	0.190589	0.550106	1	0.959474	2.99573	4.97646	0	0	0.297101	0.289855	1	1	22.2812	0	0	0.415196	0	0	0	0	0	0.0345834	4.32
2010	301	0	0	0	S	1.16444	3	22.043	0.319968	0.366935	0.018798	0.240675	0.233287	0	1.98008	2.56495	4.08303	0	0	0	0	1	1	21.8692	0	0	0.431746	0	0	1	0	0	0.132254	8.59
2011	301	0	0	0	S	0.503847	15	21.971	0.265155	0.366935	0.029838	0.296916	0.17021	0	1.26211	2.63906	3.24678	0	0	0.0322581	0.0322581	1	1	21.853	0	0	0.411444	0	0	1	0	0	0.139031	9.18
2012	301	0	0	0	D	-1.04613	5	21.9994	0.247966	0.366935	0.045176	0.24778	-0.183939	0	1.29864	2.70805	4.09309	0	0	0.71875	0.3125	1	1	21.8866	0	0	0.414208	0	0	1	0	0	0.152343	9.94
2013	301	0	0	0	D	-0.17317	4	22.0226	0.191626	0.366935	0.091209	0.283331	0.17328	0	1.26145	2.77259	3.5703	0	0	0.760563	0.352113	1	1	21.994	0	0	0.428831	0	0	1	0	0	0.148452	9.86
2014	301	0	0	0	D	1.14455	8	22.1063	0.215455	0.366935	0.058728	0.205258	-0.235171	1	1.77687	2.83321	5.07574	0	0	1.75676	0.5	1	1	22.0827	0	0	0.42938	0	0	1	0	0	0.158046	9.64
2015	301	0.0009004	0	0	D	0.789375	26	22.2066	0.264025	0.374487	0.039757	0.165319	-0.116615	1	2.04126	2.89037	6.35204	0	0	2.1039	0.558442	1	1	22.1606	0	0	0.416661	0	0	1	0	0	0.159647	9.3
2016	301	0.002578	0	0	D	-0.651379	41	22.3262	0.302185	0.265115	0.031402	0.169191	0.143005	1	1.61416	2.94444	6.26364	0	0	1.45238	0.666667	1	1	22.2275	0	0	0.401499	0	0	1	0	0	0.15653	9.26
2017	301	0.0152097	0	0	D	-0.773835	27	22.2083	0.186972	0.265115	0.048601	0.237027	0.402105	1	1.65206	2.99573	3.97054	0	0	1.70526	0.705263	1	1	22.1934	0	0	0.397459	0	0	1	0	0	0.153989	9.46
2018	301	0.0293062	0	0	C2	-5.41658	53	23.8083	0.407513	0.687066	0.047875	1.04278	1.89558	1	1.12501	3.04452	1.18595	0	0	1.29381	0.774914	1	1	22.2812	0	0	0.415196	0	0	1	0	0	0.149127	9.67
2013	333	0	51	23	C3	0	89	25.2974	0.596883	0.354914	0.089857	1.31009		1	1.1899	2.63906	0.801372	3.95124	3.17805	2.7925	1.52343	1	1	21.994	1290.17	581.841	0.428831	30.4411	13.7283	1	0	0	0.076954	8.64
2014	333	0	52	34	C3	-0.746291	141	25.5132	0.61983	0.354914	0.107222	1.30427	0.171053	1	1.30935	2.70805	0.849112	3.98898	3.55535	3.64339	2.02992	1	1	22.0827	1326.69	867.448	0.42938	32.2312	21.0742	1	0	0	0.0759674	9.3
2015	333	0	52	34	C3	-0.805104	135	25.5819	0.565113	0.350669	0.109376	1.11138	-0.022778	1	1.34237	2.77259	0.930662	3.98898	3.55535	3.53281	1.85984	1	1	22.1606	1330.26	869.783	0.416661	29.3859	19.2139	1	0	0	0.0582048	9.68
2016	333	0	52	34	C3	-0.791873	116	25.8626	0.595683	0.347493	0.105943	1.06227	0.14882	1	1.63356	2.83321	1.07266	3.98898	3.55535	3.78064	2.03502	1	1	22.2275	1344.86	879.328	0.401499	30.9755	20.2532	1	0	0	0.0559462	9.86
2017	333	0	52	34	C3	-0.282142	288	26.0982	0.665768	0.337148	0.088898	1.14979	0.513495	1	2.09502	2.89037	1.03072	3.98898	3.55535	3.74348	2.02435	1	1	22.1934	1357.1	887.338	0.397459	34.62	22.6361	1	0	0	0.0620613	10.2
2018	333	0	52	34	C3	0.923578	305	26.0982	0.649397	0.333798	0.084604	1.0147	0.078735	1	1.56296	2.94444	1.01554	3.98898	3.55535	4.15622	2.24979	1	1	22.2812	1357.1	887.338	0.415196	33.7686	22.0795	1	0	0	0.0612306	10.56
2010	338	0.0457303	13	4	C3	-1.3398	4	24.6776	0.551952	0.241528	0.18102	1.43202	0.781259	1	1.50804	2.19722	0.824276	2.63906	1.60944	2.03326	0.871102	1	1	21.8692	320.808	98.7103	0.431746	7.17537	2.20781	1	0	0	0.184101	6.75
2011	338	0.0432805	33	16	C3	0.0798304	16	24.843	0.530377	0.241639	0.110817	1.0524	-0.051522	1	1.15892	2.30259	1.02541	3.52636	2.83321	2.28659	1.11738	1	1	21.853	819.82	397.488	0.411444	17.5024	8.48602	1	0	0	0.204126	6.85
2012	338	0.0259671	38	24	C3	0.714809	24	24.9178	0.526552	0.242964	0.050589	0.753379	-0.197501	1	1.12011	2.3979	1.37693	3.66356	3.21888	2.4973	1.24324	1	1	21.8866	946.875	598.026	0.414208	20.009	12.6372	1	0	0	0.223879	7.24
2013	338	0.03122	52	29	C3	0.400761	22	25.0866	0.562831	0.242202	0.052714	0.805176	0.210656	1	1.02264	2.48491	1.34659	3.98898	3.4012	2.79116	1.5154	1	1	21.994	1304.51	727.513	0.428831	29.2672	16.3221	1	0	0	0.22586	7.39
2014	338	0	40	19	C3	0.272463	24	25.5142	0.660711	0.242218	0.058155	0.800641	0.365715	1	1.05956	2.56495	1.51201	3.71357	2.99573	3.65835	2.04863	1	1	22.0827	1020.57	484.769	0.42938	26.4284	12.5535	1	0	0	0.221213	7.76
2015	338	0.0144225	46	27	C3	1.52432	39	25.4671	0.636761	0.242256	0.01824	0.621771	-0.074303	1	0.995176	2.63906	1.55824	3.85015	3.33221	3.53949	1.86763	1	1	22.1606	1171.49	687.612	0.416661	29.291	17.1926	1	0	0	0.207863	7.85
2016	338	0.0081313	52	34	C3	1.43322	40	25.8231	0.728267	0.242217	0.025703	0.665998	0.264021	1	0.984405	2.70805	1.75987	3.97029	3.55535	3.78064	2.03502	1	1	22.2275	1342.8	877.985	0.401499	37.8699	24.7611	1	0	0	0.188843	7.94
2017	338	0.0145975	52	34	C3	0.984107	39	25.9684	0.702829	0.242282	0.051976	0.858326	0.626569	1	1.02943	2.77259	1.25116	3.98898	3.55535	3.74348	2.02435	1	1	22.1934	1350.36	882.925	0.397459	36.5471	23.8962	1	0	0	0.175127	8.08
2018	338	0.0149837	52	34	C3	0.70218	46	26.0476	0.696705	0.242328	0.058877	0.806533	0.050712	1	0.998213	2.83321	1.28897	3.98898	3.55535	4.15622	2.24979	1	1	22.2812	1354.48	885.619	0.415196	36.2287	23.688	1	0	0	0.170232	8.23
2010	400	0.564981	16	5	C3	1.69278	76	22.4733	0.520769	0.298984	0.047726	0.744319	0.26843	0	2.19242	2.89037	1.49262	2.83321	1.79176	2.02703	0.869023	1	1	21.8692	359.573	112.367	0.431746	8.33231	2.60385	0	1	0	0.076768	6.08
2011	400	0.714168	35	22	C3	1.2569	89	22.6794	0.580492	0.193821	0.047431	0.680205	0.131442	0	1.43151	2.94444	1.62107	3.58352	3.13549	2.28354	1.10823	1	1	21.853	793.777	498.946	0.411444	20.3172	12.7708	0	1	0	0.0765331	6.19
2012	400	0.600129	31	17	C3	1.9975	90	22.6585	0.539772	0.193821	0.081379	0.944734	0.515668	0	1.6212	2.99573	1.04746	3.46574	2.89037	2.50676	1.2527	1	1	21.8866	702.413	385.194	0.414208	16.7329	9.17613	0	1	0	0.0693103	6.34
2013	400	0.705503	52	34	C3	1.24977	81	22.8384	0.539619	0.193821	0.101229	0.940378	0.082098	0	2.11494	3.04452	1.15882	3.98898	3.55535	2.79116	1.5087	1	1	21.994	1187.6	776.506	0.428831	28.0602	18.3471	0	1	0	0.076954	6.51
2014	400	0	52	34	C3	2.14241	94	23.1021	0.422345	0.410249	0.12175	0.789387	0.168362	0	1.77771	3.09104	1.29106	3.98898	3.55535	3.64339	2.02992	1	1	22.0827	1201.31	785.471	0.42938	21.962	14.3597	0	1	0	0.0759674	6.85
2015	400	0.191443	52	34	C3	1.71376	86	23.248	0.449712	0.409474	0.069233	0.631138	-0.121171	0	1.74499	3.13549	1.69981	3.98898	3.55535	3.53281	1.85984	1	1	22.1606	1208.89	790.431	0.416661	23.385	15.2902	0	1	0	0.0582048	7.05
2016	400	0.0741905	52	34	C3	0.924247	148	23.3836	0.472021	0.41276	0.070217	0.717258	0.307734	0	1.54982	3.17805	1.48858	3.98898	3.55535	3.78064	2.03502	1	1	22.2275	1215.95	795.042	0.401499	24.5451	16.0487	0	1	0	0.0559462	7.1
2017	400	0.0420512	52	34	C3	2.27572	134	23.4517	0.469273	0.41276	0.046052	0.697796	0.075332	0	1.338	3.21888	1.48186	3.98898	3.55535	3.74348	2.02435	1	1	22.1934	1219.49	797.357	0.397459	24.4022	15.9553	0	1	0	0.0620613	7.27
2018	400	0.0311586	52	34	C3	1.71927	140	23.4027	0.426969	0.41276	0.018317	0.549867	-0.204648	0	1.04191	3.2581	1.77409	3.98898	3.55535	4.15622	2.24979	1	1	22.2812	1216.94	795.692	0.415196	22.2024	14.5169	0	1	0	0.0612306	7.44
2010	401	0.007126	0	0	C3	2.38914	9	24.1328	0.692911	0.414247	0.060415	0.426162	0.594772	0	1.63993	2.83321	2.73428	0	0	2.06029	0.879418	1	1	21.8692	0	0	0.431746	0	0	1	0	0	0.080939	4.98
2011	401	0.0076018	0	0	C3	2.51745	10	24.3628	0.654412	0.414247	0.046296	0.460376	0.42155	0	1.18531	2.89037	2.42083	0	0	2.33689	1.14177	1	1	21.853	0	0	0.411444	0	0	1	0	0	0.0796573	5.18
2012	401	0.0061037	0	0	C3	2.7855	10	24.4491	0.677956	0.386272	0.003468	0.367265	-0.070881	0	1.11336	2.94444	2.84015	0	0	2.54865	1.27568	1	1	21.8866	0	0	0.414208	0	0	1	0	0	0.0783165	5.44
2013	401	0.0052415	0	0	C3	2.79182	5	24.4867	0.677456	0.38628	0.004698	0.37142	0.075095	0	0.948378	2.99573	2.74298	0	0	2.86078	1.55422	1	1	21.994	0	0	0.428831	0	0	1	0	0	0.0805381	5.61
2014	401	0	0	0	C3	2.71991	3	24.5087	0.694987	0.38628	-0.006368	0.359495	-0.002928	0	1.08526	3.04452	2.81232	0	0	3.70823	2.07232	1	1	22.0827	0	0	0.42938	0	0	1	0	0	0.0773163	6.03
2015	401	0	0	0	C3	3.27568	6	24.4437	0.725468	0.374831	-0.050397	0.260343	-0.290875	0	1.08125	3.09104	3.71627	0	0	3.59066	1.89766	1	1	22.1606	0	0	0.416661	0	0	1	0	0	0.0707056	6.32
2016	401	0	0	0	C3	2.73454	6	24.4485	0.730765	0.3	-0.00057	0.297281	0.11045	0	1.11732	3.13549	3.36275	0	0	3.83419	2.07003	1	1	22.2275	0	0	0.401499	0	0	1	0	0	0.0680838	6.42
2017	401	0	0	0	C3	0	7	24.4377	0.725263	0.3	0.003178	0.370595	0.239523	0		3.17805	2.68378	0	0	3.7887	2.05391	1	1	22.1934	0	0	0.397459	0	0	1	0	0	0.066869	6.56
2018	401	0.0152458	0	0	C3	0.0449864	6	24.8503	0.615594	0.3	0.042734	0.515025	1.0176	0	0.90409	3.21888	2.0096	0	0	4.19967	2.2782	1	1	22.2812	0	0	0.415196	0	0	1	0	0	0.0841101	6.69
2010	402	0.0120713	0	0	K	1.86701	4	24.7154	0.681675	0.265473	0.037994	0.16805	0.301503	0	1.05105	2.77259	6.67893	0	0	0	0	1	1	21.8692	0	0	0.431746	0	0	1	0	0	0.0402659	7.94
2011	402	0.0126038	0	0	K	2.92891	5	24.813	0.690309	0.265473	0.036134	0.169238	0.188278	0	0.99696	2.83321	6.19699	0	0	0	0	1	1	21.853	0	0	0.411444	0	0	1	0	0	0.0479039	8.1
2012	402	0.022439	0	0	K	2.71143	4	24.9722	0.699479	0.265473	0.041564	0.265642	0.78825	0	0.991255	2.89037	4.06353	0	0	0	0	1	1	21.8866	0	0	0.414208	0	0	1	0	0	0.0595021	8.75
2013	402	0.0278546	0	0	K	2.82183	4	25.0549	0.678514	0.265473	0.048186	0.272176	0.153692	0	0.90409	2.94444	3.82599	0	0	0	0	1	1	21.994	0	0	0.428831	0	0	1	0	0	0.0630335	9.12
2014	402	0.0424101	0	0	K	2.85452	8	25.1959	0.693987	0.268861	0.038037	0.269292	0.108302	0	1.11464	2.99573	3.97476	0	0	0	0	1	1	22.0827	0	0	0.42938	0	0	1	0	0	0.0612197	9.37
2015	402	0.0486479	0	0	K	4.27256	8	25.3837	0.72555	0.27886	0.02344	0.161071	-0.293664	0	1.05162	3.04452	6.78962	0	0	0.0232558	0	1	1	22.1606	0	0	0.416661	0	0	1	0	0	0.0737735	8.89
2016	402	0.0669723	0	0	K	1.16059	14	25.4492	0.724098	0.296505	0.02577	0.181705	0.275481	0	0.996939	3.09104	5.68368	0	0	0.0348837	0.0232558	1	1	22.2275	0	0	0.401499	0	0	1	0	0	0.0663669	9.14
2017	402	0.0736586	0	0	K	3.62102	5	25.5533	0.730814	0.300915	0.034469	0.214402	0.285444	0	0.996014	3.13549	4.90669	0	0	0.11236	0.0449438	1	1	22.1934	0	0	0.397459	0	0	1	0	0	0.0667301	9.42
2018	402	0.0700564	0	0	K	3.78176	5	25.724	0.749551	0.311385	0.029498	0.161563	-0.133467	0	0.90409	3.17805	6.71661	0	0	0.0967742	0.0215054	1	1	22.2812	0	0	0.415196	0	0	1	0	0	0.0690242	9.7
2018	403	0.0333415	0	0	C2	3.68362	5	20.999	0.529828	0.274859	0.056813	0.651857	0.254553	0	5.2575	3.2581	1.53232	0	0	1.29381	0.774914	1	1	22.2812	0	0	0.415196	0	0	0	1	0	0.0149359	6.07
2011	404	0.02072	0	0	C3	2.8861	18	22.1623	0.776426	0.299155	0.018442	1.37485	0.162645	0	1.08392	2.89037	0.785516	0	0	2.33689	1.14177	1	1	21.853	0	0	0.411444	0	0	0	1	0	0.10257	5.8
2012	404	0.0265559	0	0	C3	2.65663	24	22.277	0.763796	0.299155	0.038719	1.25231	0.043495	0	1.11489	2.94444	0.84427	0	0	2.54865	1.27568	1	1	21.8866	0	0	0.414208	0	0	0	1	0	0.111623	5.68
2013	404	0.0459407	0	0	C3	1.9036	34	22.5741	0.609224	0.288055	0.045731	1.2096	0.197908	0	1.08694	2.99573	0.948646	0	0	2.86078	1.55422	1	1	21.994	0	0	0.428831	0	0	0	1	0	0.110597	5.83
2014	404	0.0521803	0	0	C3	0.901825	38	22.611	0.591573	0.288055	0.044652	1.07987	0.043652	0	1.24418	3.04452	0.943114	0	0	3.70823	2.07232	1	1	22.0827	0	0	0.42938	0	0	0	1	0	0.0973406	6.74
2015	404	0.137159	0	0	C3	1.2044	21	22.665	0.574696	0.288055	0.048857	1.01011	-0.020955	0	1.28762	3.09104	1.01668	0	0	3.59066	1.89766	1	1	22.1606	0	0	0.416661	0	0	0	1	0	0.0960823	6.82
2016	404	0.119682	0	0	C3	1.44711	31	22.8154	0.598875	0.288055	0.052513	0.924181	0.015888	0	1.28866	3.13549	1.1633	0	0	3.83419	2.07003	1	1	22.2275	0	0	0.401499	0	0	0	1	0	0.0842747	7.04
2017	404	0.0905542	0	0	C3	2.18607	47	23.0237	0.602868	0.289518	0.023461	0.897544	0.164969	0	1.0414	3.17805	1.22973	0	0	3.7887	2.05391	1	1	22.1934	0	0	0.397459	0	0	0	1	0	0.0680582	7.28
2018	404	0.0700442	0	0	C3	1.35965	120	23.0352	0.582463	0.299774	0.01632	0.887879	0.098187	0	0.90409	3.21888	1.13277	0	0	4.19967	2.2782	1	1	22.2812	0	0	0.415196	0	0	0	1	0	0.0765166	7.52
2010	407	0.0101908	0	0	C2	2.0113	33	21.8594	0.5325	0.092287	0.12146	0.779356	0.474382	0	1.82726	2.83321	1.44703	0	0	0.478599	0.322957	1	1	21.8692	0	0	0.431746	0	0	1	0	0	0.0771028	6.75
2011	407	0.0084996	0	0	C2	1.97143	34	21.8656	0.552447	0.092287	0.001993	0.732547	0.063282	0	1.3415	2.89037	1.3693	0	0	0.621776	0.432665	1	1	21.853	0	0	0.411444	0	0	1	0	0	0.0817568	6.85
2012	407	0.0055514	0	0	C2	2.32508	12	21.8786	0.585817	0.092287	-0.044176	0.69317	-0.044598	0	1.91079	2.94444	1.45208	0	0	0.806539	0.457766	1	1	21.8866	0	0	0.414208	0	0	1	0	0	0.0731529	7.24
2013	407	0.0065918	0	0	C2	2.60005	6	21.9735	0.615876	0.092287	0.015261	0.669886	0.021108	0	1.62706	2.99573	1.56352	0	0	0.603774	0.380054	1	1	21.994	0	0	0.428831	0	0	1	0	0	0.0647254	7.39
2014	407	0.0041095	0	0	C2	1.86755	5	22.1349	0.506253	0.151427	0.01384	0.750205	0.286407	0	1.55533	3.04452	1.4284	0	0	0.868766	0.559055	1	1	22.0827	0	0	0.42938	0	0	1	0	0	0.0577373	7.76
2015	407	0.0029464	0	0	C2	1.99827	6	22.1468	0.494332	0.154024	0.010047	0.608011	-0.126349	1	1.89185	3.09104	1.65444	0	0	1.02158	0.738609	1	1	22.1606	0	0	0.416661	0	0	1	0	0	0.0533484	7.85
2016	407	0.0056791	0	0	D	2.02875	3	22.1825	0.41451	0.154002	-0.07693	0.626858	0.055949	0	1.98284	3.13549	1.62373	0	0	1.45238	0.666667	1	1	22.2275	0	0	0.401499	0	0	1	0	0	0.0469372	7.94
2017	407	0.0142342	0	0	D	1.74998	2	22.3417	0.465132	0.093259	0.026253	0.819019	0.444625	1	1.67603	3.17805	1.31796	0	0	1.70526	0.705263	1	1	22.1934	0	0	0.397459	0	0	1	0	0	0.0469842	8.08
2018	407	0.025277	0	0	D	1.50999	3	22.5838	0.574102	0.093259	0.03171	0.815158	0.221487	0	1.07423	3.21888	1.37453	0	0	2.29897	1.07217	1	1	22.2812	0	0	0.415196	0	0	1	0	0	0.0476745	8.23
2013	409	0	0	0	B	1.47141	2	21.2981	0.383685	0.239175	0.085583	0.274951	0.367785	0	2.00596	3.04452	4.34415	0	0	4.22222	2.28889	1	1	21.994	0	0	0.428831	0	0	1	0	0	0.124115	7.39
2014	409	0	0	0	B	3.5206	3	21.9208	0.617375	0.239175	-0.011588	0.12484	-0.223428	0	1.66913	3.09104	10.4265	0	0	4.94118	2.92157	1	1	22.0827	0	0	0.42938	0	0	1	0	0	0.118567	7.76
2015	409	0.0005025	0	0	B	4.36927	2	22.4596	0.727898	0.158753	0.02745	0.493877	2.1356	0	1.60176	3.13549	2.55745	0	0	3.90164	2.31148	1	1	22.1606	0	0	0.416661	0	0	1	0	0	0.116972	7.85
2016	409	0.0004766	0	0	S	4.35658	6	22.5475	0.78185	0.177423	-0.032305	0.373464	-0.000987	0	1.65449	3.17805	2.79529	0	0	0.375	0.25	1	1	22.2275	0	0	0.401499	0	0	1	0	0	0.119876	7.94
2017	409	0.0005093	0	0	S	4.02476	3	22.5106	0.818473	0.165153	-0.044571	0.235016	-0.354984	0	1.20655	3.21888	4.17641	0	0	0.555556	0.333333	1	1	22.1934	0	0	0.397459	0	0	1	0	0	0.129746	8.08
2010	411	0.104769	0	0	F	3.1594	42	21.6259	0.81415	0.213545	0.040537	2.48995	0.307485	0	1.67307	2.89037	0.400945	0	0	0.0126582	0	1	1	21.8692	0	0	0.431746	0	0	1	0	0	0.0382171	8.18
2011	411	0.151334	0	0	F	2.75195	29	22.0259	0.750787	0.213545	0.124928	2.48995	0.284428	0	1.29558	2.94444	0.431491	0	0	0.030303	0.030303	1	1	21.853	0	0	0.411444	0	0	1	0	0	0.034872	8.31
2012	411	0.298919	0	0	F	2.89563	33	22.1367	0.745088	0.213545	0.036896	2.48995	0.242026	0	1.16743	2.99573	0.400945	0	0	0.0353982	0	1	1	21.8866	0	0	0.414208	0	0	1	0	0	0.0318136	9.28
2013	411	0.0895061	0	0	F	2.94159	30	22.2914	0.740446	0.213545	0.037894	2.48995	0.168022	0	1.19641	3.04452	0.400945	0	0	0	0	1	1	21.994	0	0	0.428831	0	0	1	0	0	0.0338268	9.37
2014	411	0	0	0	F	0	37	22.3741	0.737726	0.213545	0.025649	2.48995	0.137801	0		3.09104	0.400945	0	0	0.109244	0.10084	1	1	22.0827	0	0	0.42938	0	0	1	0	0	0.028841	9.73
2015	411	0.0757905	0	0	F	3.3891	111	22.5356	0.752556	0.215432	0.027153	2.46924	0.098952	0	1.65275	3.13549	0.400945	0	0	0.15748	0.133858	1	1	22.1606	0	0	0.416661	0	0	1	0	0	0.0292621	10
2016	411	0.0994216	0	0	F	3.2044	50	22.6673	0.757153	0.215432	0.029267	2.48995	0.115792	0	1.41304	3.17805	0.40488	0	0	0.251908	0.21374	1	1	22.2275	0	0	0.401499	0	0	1	0	0	0.0273978	9.97
2017	411	0.110539	0	0	F	2.73265	100	22.9297	0.790254	0.2988	0.023826	2.35304	0.095612	0	1.24458	3.21888	0.480416	0	0	0.178571	0.164286	1	1	22.1934	0	0	0.397459	0	0	1	0	0	0.0329245	10.29
2018	411	0.122405	0	0	F	2.81111	80	22.9197	0.768319	0.2988	0.024769	2.26734	0.08382	0	1.05987	3.2581	0.438827	0	0	0.297101	0.289855	1	1	22.2812	0	0	0.415196	0	0	1	0	0	0.0345834	10.62
2010	413	0.0001395	0	0	C3	5.10972	3	19.945	0.363774	0.289257	0.011002	0.212042	0.263007	0	7.23319	2.94444	4.78442	0	0	2.06029	0.879418	1	1	21.8692	0	0	0.431746	0	0	1	0	0	0.0663393	4.98
2011	413	0	0	0	C3	4.07862	5	19.945	0.305501	0.289257	0.032405	0.278845	0.332753	0	5.28942	2.99573	3.58258	0	0	2.33689	1.14177	1	1	21.853	0	0	0.411444	0	0	1	0	0	0.0599497	5.18
2012	413	0.0008049	0	0	C3	4.83784	5	21.4468	0.755861	0.289257	0.197903	0.639567	2.1356	0	2.65066	3.04452	2.64683	0	0	2.54865	1.27568	1	1	21.8866	0	0	0.414208	0	0	1	0	0	0.0529712	5.44
2013	413	0.0094972	0	0	C3	0.459425	8	22.9241	0.349694	0.143999	0.073827	0.16799	0.196378	0	1.34125	3.09104	9.69307	0	0	2.86078	1.55422	1	1	21.994	0	0	0.428831	0	0	1	0	0	0.0479398	5.61
2014	413	0	0	0	C3	0	7	23.2464	0.480613	0.146537	0.084569	0.199375	1.30003	0		3.13549	5.81701	0	0	3.70823	2.07232	1	1	22.0827	0	0	0.42938	0	0	1	0	0	0.0415622	6.03
2015	413	0.0023408	0	0	C3	-4.40035	22	24.0836	0.49437	0.216416	0.058897	0.196681	1.16955	0	1.37842	3.17805	6.19297	0	0	3.59066	1.89766	1	1	22.1606	0	0	0.416661	0	0	1	0	0	0.0357915	6.32
2016	413	0	8	3	C3	-2.61981	23	24.5697	0.507345	0.113153	0.034659	0.182514	0.484089	0	1.42553	3.21888	6.78512	2.19722	1.38629	3.82595	2.06694	1	1	22.2275	196.558	73.7091	0.401499	4.05876	1.52203	1	0	0	0.0281124	6.42
2017	413	0.0049045	6	2	C3	-0.632435	63	24.9381	0.526364	0.158977	0.03287	0.29391	1.51204	0	1.22292	3.2581	3.90413	1.94591	1.09861	3.78348	2.05217	1	1	22.1934	149.629	49.8762	0.397459	3.15819	1.05273	1	0	0	0.0226501	6.56
2018	413	0.0128812	32	24	C3	1.09359	130	25.0079	0.539472	0.15969	0.032139	0.399635	0.627314	1	0.90409	3.29584	2.57255	3.49651	3.21888	4.17293	2.25814	1	1	22.2812	800.253	600.19	0.415196	17.2631	12.9473	1	0	0	0.0470568	6.69
2011	415	1	0	0	L	-5.41658	3	23.6473	0.541802	0.449021	0.024316	0.081274	2.1356	0	0.998287	2.94444	11.1281	0	0	0	0	1	1	21.853	0	0	0.411444	0	0	0	0	0	0.144521	2.92
2012	415	0.036416	0	0	L	2.28694	10	24.1246	0.680917	0.449021	0.022047	0.08709	1.33177	0	0.985885	2.99573	11.1281	0	0	0.857143	0.428571	1	1	21.8866	0	0	0.414208	0	0	0	0	0	0.109504	2.92
2013	415	0.0872274	0	0	L	1.97236	5	24.7685	0.853207	0.449021	0.025405	0.12145	1.55895	0	1.00993	3.04452	8.95874	0	0	0	0	1	1	21.994	0	0	0.428831	0	0	0	0	0	0.115304	2.92
2014	415	0.238019	0	0	L	2.88354	9	24.9387	0.81397	0.4432	0.018882	0.109766	0.074565	0	1.12312	3.09104	9.88341	0	0	0	0	1	1	22.0827	0	0	0.42938	0	0	0	0	0	0.122637	3.45
2015	415	0.0213752	0	0	L	0.677634	14	25.6053	0.753311	0.446422	0.017916	0.096773	0.409674	0	0.996472	3.13549	11.1281	0	0	0	0	1	1	22.1606	0	0	0.416661	0	0	0	0	0	0.106916	4.15
2016	415	0.0248007	0	0	L	2.34362	5	26.0982	0.825802	0.345562	0.016304	0.139198	1.51139	1	1.01507	3.17805	8.9305	0	0	0	0	1	1	22.2275	0	0	0.401499	0	0	0	0	0	0.12654	4.1
2017	415	0.0461226	0	0	L	2.82012	6	26.0982	0.871495	0.349069	0.012209	0.139004	0.481368	1	1.00035	3.21888	8.35953	0	0	0.111111	0	1	1	22.1934	0	0	0.397459	0	0	0	0	0	0.151053	4.21
2018	415	0.0292318	0	0	L	3.23696	7	26.0982	0.807246	0.34537	0.00909	0.140873	0.149059	0	0.93412	3.2581	6.92211	0	0	0.205128	0.0769231	1	1	22.2812	0	0	0.415196	0	0	0	0	0	0.153301	4.32
2010	417	0.0024677	0	0	F	-1.41546	1	22.2214	0.630959	0.239859	0.089902	1.72925	0.199865	1	2.70758	2.89037	0.633492	0	0	0.0126582	0	1	1	21.8692	0	0	0.431746	0	0	0	1	0	0.0382171	6.12
2015	417	0.0002253	0	0	F	0.645179	1	22.8389	0.530825	0.221381	0.04094	1.20221	-0.020798	0	1.55755	3.13549	0.849475	0	0	0.15748	0.133858	1	1	22.1606	0	0	0.416661	0	0	0	1	0	0.0292621	6.98
2016	417	0.0005571	0	0	F	-0.0181674	59	22.9452	0.551745	0.380044	0.04132	1.11137	-0.002963	0	1.28096	3.17805	0.947588	0	0	0.251908	0.21374	1	1	22.2275	0	0	0.401499	0	0	0	1	0	0.0273978	7.09
2017	417	0.0011918	0	0	F	0.146493	57	23.0354	0.572341	0.380044	0.030631	1.07546	0.067182	0	1.19549	3.21888	0.971744	0	0	0.178571	0.164286	1	1	22.1934	0	0	0.397459	0	0	0	1	0	0.0329245	7.26
2018	417	0.0010165	0	0	F	0.386494	74	23.0757	0.575794	0.380044	0.030453	1.03668	0.028107	0	0.90409	3.2581	0.98406	0	0	0.297101	0.289855	1	1	22.2812	0	0	0.415196	0	0	0	1	0	0.0345834	7.44
2010	419	0.008325	0	0	F	1.96964	8	21.8825	0.718966	0.447832	0.034212	1.07638	0.354961	1	1.87909	2.70805	0.978997	0	0	0.0126582	0	1	1	21.8692	0	0	0.431746	0	0	0	1	0	0.0382171	5.47
2011	419	0.007109	0	0	F	-0.276801	8	21.9957	0.532363	0.45113	0.063879	1.10343	0.145013	1	1.22258	2.77259	0.957511	0	0	0.030303	0.030303	1	1	21.853	0	0	0.411444	0	0	0	1	0	0.034872	5.68
2012	419	0.0069706	0	0	F	0.0008688	10	22.0336	0.530868	0.45113	0.042702	1.0637	0.038179	1	1.18617	2.83321	0.957934	0	0	0.0353982	0	1	1	21.8866	0	0	0.414208	0	0	0	1	0	0.0318136	5.7
2013	419	0.0063974	0	0	F	0.18823	30	22.0622	0.520257	0.45113	0.038631	1.13367	0.101738	1	1.30235	2.89037	0.894699	0	0	0	0	1	1	21.994	0	0	0.428831	0	0	0	1	0	0.0338268	5.84
2014	419	0	0	0	F	0.594673	19	22.0529	0.487812	0.45113	0.036305	1.13116	0.00736	1	1.45835	2.94444	0.879939	0	0	0.109244	0.10084	1	1	22.0827	0	0	0.42938	0	0	0	1	0	0.028841	6.78
2015	419	0.017316	0	0	F	1.22708	27	22.0695	0.487041	0.448823	0.029066	1.09272	-0.030409	1	1.75966	2.99573	0.922752	0	0	0.15748	0.133858	1	1	22.1606	0	0	0.416661	0	0	0	1	0	0.0292621	7.09
2016	419	0.0273441	0	0	F	0.681356	30	22.1039	0.475139	0.443304	0.029771	0.965134	-0.093825	1	1.5531	3.04452	1.05396	0	0	0.251908	0.21374	1	1	22.2275	0	0	0.401499	0	0	0	1	0	0.0273978	7.07
2017	419	0.0214713	0	0	F	0.706788	14	22.1479	0.470669	0.443304	0.036268	0.964747	0.03966	1	1.26437	3.09104	1.05933	0	0	0.178571	0.164286	1	1	22.1934	0	0	0.397459	0	0	0	1	0	0.0329245	7.33
2018	419	0.0164956	0	0	F	0.192896	26	22.3181	0.394411	0.443304	0.037056	0.828853	-0.040527	1	0.90409	3.13549	1.3089	0	0	0.297101	0.289855	1	1	22.2812	0	0	0.415196	0	0	0	1	0	0.0345834	7.6
2010	420	0.0008938	0	0	C2	2.72041	7	21.7936	0.686778	0.21255	-0.030706	0.826614	0.264955	0	1.65434	2.89037	1.24949	0	0	0.478599	0.322957	1	1	21.8692	0	0	0.431746	0	0	0	1	0	0.132254	5.42
2011	420	0.0006051	0	0	C2	3.62047	17	21.8338	0.801884	0.21255	-0.104086	0.778582	-0.007209	0	1.21807	2.94444	1.31021	0	0	0.621776	0.432665	1	1	21.853	0	0	0.411444	0	0	0	1	0	0.139031	5.55
2013	420	0.0017634	0	0	C2	4.24042	6	22.1092	0.871495	0.21255	-0.115604	0.374535	-0.099772	0	1.21459	3.04452	2.86642	0	0	0.603774	0.380054	1	1	21.994	0	0	0.428831	0	0	0	1	0	0.148452	6.11
2014	420	0	0	0	C2	3.38523	3	21.9198	0.692103	0.112194	-0.000481	0.283833	-0.256614	0	1.3587	3.09104	3.19051	0	0	0.868766	0.559055	1	1	22.0827	0	0	0.42938	0	0	0	1	0	0.158046	6.27
2017	420	0.0141006	0	0	C2	2.72019	1	22.5446	0.550183	0.155938	0.015818	0.406973	0.576043	0	1.46275	3.21888	2.81193	0	0	1.19089	0.821366	1	1	22.1934	0	0	0.397459	0	0	0	1	0	0.153989	6.84
2018	420	0.0146358	0	0	C2	2.43093	1	22.689	0.591152	0.161397	0.021138	0.384734	0.165882	0	1.09751	3.2581	2.78655	0	0	1.29381	0.774914	1	1	22.2812	0	0	0.415196	0	0	0	1	0	0.149127	6.98
2010	421	0.262744	0	0	O	0.741206	3	21.8145	0.636461	0.300641	0.014645	0.615008	0.113433	0	1.30482	2.94444	1.70869	0	0	0	0	1	1	21.8692	0	0	0.431746	0	0	1	0	0	0.0771028	8.59
2011	421	0.260929	0	0	O	1.82151	7	21.7961	0.621109	0.300641	0.033369	0.520275	-0.119153	0	1.13715	2.99573	1.90429	0	0	2.8	1.2	1	1	21.853	0	0	0.411444	0	0	1	0	0	0.0817568	9.18
2012	421	0.287095	0	0	S	0.942788	4	21.6751	0.54628	0.300641	0.039964	0.638118	0.145967	0	1.1748	3.04452	1.47248	0	0	0	0	1	1	21.8866	0	0	0.414208	0	0	1	0	0	0.0731529	9.94
2013	421	0.273963	0	0	S	1.10126	4	21.6041	0.47894	0.300641	0.038788	0.665817	-0.053212	0	1.13188	3.09104	1.44859	0	0	0.0666667	0.0666667	1	1	21.994	0	0	0.428831	0	0	1	0	0	0.0647254	9.86
2014	421	0	0	0	S	0.126911	7	21.5601	0.387614	0.300641	0.071172	0.665657	-0.056509	1	1.46743	3.13549	1.4692	0	0	0	0	1	1	22.0827	0	0	0.42938	0	0	1	0	0	0.0577373	9.64
2015	421	0.134172	0	0	D	0.530389	3	22.6228	0.474536	0.495348	0.058419	0.645673	1.53507	1	1.18459	3.17805	1.67738	0	0	2.1039	0.558442	1	1	22.1606	0	0	0.416661	0	0	1	0	0	0.0533484	9.3
2016	421	0.151721	0	0	D	2.20434	5	22.6752	0.491874	0.495348	0.042117	0.566505	-0.024196	0	1.14713	3.21888	1.81145	0	0	1.45238	0.666667	1	1	22.2275	0	0	0.401499	0	0	1	0	0	0.0469372	9.26
2017	421	0.149255	0	0	D	-1.15146	6	23.1139	0.686656	0.495348	0.027755	0.401875	-0.071596	0	1.00879	3.2581	3.02553	0	0	1.70526	0.705263	1	1	22.1934	0	0	0.397459	0	0	1	0	0	0.0469842	9.46
2018	421	0.133952	0	0	D	1.74396	2	23.1599	0.697497	0.495348	0.021564	0.313846	-0.028096	0	0.920862	3.29584	3.25955	0	0	2.29897	1.07217	1	1	22.2812	0	0	0.415196	0	0	1	0	0	0.0476745	9.67
2010	423	0.0223312	0	0	C2	-0.0436416	12	22.0036	0.2169	0.231417	0.176485	0.731876	0.185021	0	7.23319	2.89037	1.46024	0	0	0.478599	0.322957	1	1	21.8692	0	0	0.431746	0	0	1	0	0	0.0207811	6.75
2011	423	0.075752	0	0	C2	-2.16401	12	22.1646	0.177752	0.231417	0.205566	0.705221	0.11976	0	5.28942	2.94444	1.53192	0	0	0.621776	0.432665	1	1	21.853	0	0	0.411444	0	0	1	0	0	0.0194722	6.85
2012	423	0.0743734	0	0	C2	-4.92761	13	22.3958	0.190484	0.231417	0.205566	0.639881	0.107736	0	5.15157	2.99573	1.74265	0	0	0.806539	0.457766	1	1	21.8866	0	0	0.414208	0	0	1	0	0	0.0191948	7.24
2013	423	0.0824242	1	0	C2	-3.53446	25	22.5116	0.149746	0.231417	0.197068	0.710512	0.314204	0	4.47529	3.04452	1.48886	0.693147	0	0.601078	0.380054	1	1	21.994	22.5116	0	0.428831	0.149746	0	1	0	0	0.019976	7.39
2014	423	0.154732	0	0	C2	-3.43761	26	22.7328	0.192	0.231417	0.204213	0.596594	-0.001816	0	3.45925	3.09104	1.86079	0	0	0.868766	0.559055	1	1	22.0827	0	0	0.42938	0	0	1	0	0	0.0185062	7.76
2015	423	0.220494	0	0	C2	-1.72751	23	22.8761	0.177256	0.231417	0.203848	0.678285	0.359354	0	4.14971	3.13549	1.57973	0	0	1.02158	0.738609	1	1	22.1606	0	0	0.416661	0	0	1	0	0	0.0177949	7.85
2016	423	0.185121	4	2	C2	-1.11967	20	23.0208	0.157136	0.231417	0.199923	0.680778	0.159179	0	3.69757	3.17805	1.57501	1.60944	1.09861	1.15171	0.767094	1	1	22.2275	92.0832	46.0416	0.401499	0.628544	0.314272	1	0	0	0.0162046	7.94
2017	423	0.0733324	4	2	C2	-1.84736	22	23.239	0.202369	0.231417	0.183108	0.660438	0.167039	0	3.38682	3.21888	1.67871	1.60944	1.09861	1.18389	0.817863	1	1	22.1934	92.9561	46.4781	0.397459	0.809475	0.404738	1	0	0	0.0149359	8.08
2018	423	0.0686752	2	1	C2	-1.51112	26	23.353	0.183198	0.231417	0.159004	0.559195	-0.004615	0	2.04788	3.2581	1.89007	1.09861	0.693147	1.29038	0.773196	1	1	22.2812	46.706	23.353	0.415196	0.366397	0.183198	1	0	0	0.0149359	8.23
2010	425	0.0002123	0	0	C3	-0.602639	17	23.9342	0.513903	0.491964	0.146384	1.2647	0.218117	1	1.64722	2.89037	0.983629	0	0	2.06029	0.879418	1	1	21.8692	0	0	0.431746	0	0	1	0	0	0.0779402	8.59
2011	425	0.0018942	10	5	C3	1.50301	17	24.2704	0.563431	0.492031	0.112507	1.09794	0.307654	1	1.2047	2.94444	1.05285	2.3979	1.79176	2.32165	1.13415	1	1	21.853	242.704	121.352	0.411444	5.63431	2.81716	1	0	0	0.0701347	9.18
2012	425	0.0023249	8	3	C3	3.0026	12	24.5379	0.613681	0.492598	0.061589	0.802584	-0.025435	1	1.13747	2.99573	1.41162	2.19722	1.38629	2.53784	1.27162	1	1	21.8866	196.303	73.6136	0.414208	4.90945	1.84104	1	0	0	0.0686742	9.94
2013	425	0.0030281	3	2	C3	2.32381	16	24.6171	0.598504	0.492598	0.03271	0.57042	-0.159891	1	0.918514	3.04452	1.81875	1.38629	1.09861	2.85676	1.55154	1	1	21.994	73.8512	49.2341	0.428831	1.79551	1.19701	1	0	0	0.0671784	9.86
2014	425	0	21	6	C3	2.46758	23	24.612	0.581602	0.469317	0.008114	0.46471	-0.136636	1	1.25828	3.09104	2.09603	3.09104	1.94591	3.68205	2.06484	1	1	22.0827	516.853	147.672	0.42938	12.2136	3.48961	1	0	0	0.0575407	9.64
2015	425	0.0059191	18	6	C3	2.3864	45	24.4777	0.517557	0.421338	-0.001369	0.363749	-0.285264	1	1.22207	3.13549	2.56384	2.94444	1.94591	3.57063	1.89099	1	1	22.1606	440.598	146.866	0.416661	9.31603	3.10534	1	0	0	0.046196	9.3
2016	425	0.0034302	6	3	C3	1.74651	56	24.5069	0.534267	0.425964	0.004994	0.38948	0.014011	1	1.07272	3.17805	2.60354	1.94591	1.38629	3.82801	2.06694	1	1	22.2275	147.042	73.5208	0.401499	3.2056	1.6028	1	0	0	0.0375644	9.26
2017	425	0.0043052	3	1	C3	1.18427	111	24.6307	0.516661	0.425964	0.021948	0.621483	0.724629	0	1.16823	3.21888	1.70848	1.38629	0.693147	3.78609	2.05304	1	1	22.1934	73.892	24.6307	0.397459	1.54998	0.516661	1	0	0	0.023776	9.46
2018	425	0.0052394	2	1	C3	0.594605	156	24.8382	0.504644	0.381053	0.037032	0.800037	0.524488	0	0.926571	3.2581	1.37919	1.09861	0.693147	4.19799	2.27736	1	1	22.2812	49.6765	24.8382	0.415196	1.00929	0.504644	1	0	0	0.0266399	9.67
2010	426	0	0	0	D	2.0598	8	21.2093	0.302007	0.451044	-0.031222	0.241702	0.227057	1	2.83914	2.83321	4.08699	0	0	0.844828	0.310345	1	1	21.8692	0	0	0.431746	0	0	0	1	0	0.363514	4.46
2011	426	0	0	0	B	1.12451	9	21.8678	0.486809	0.330177	0.07797	0.160262	-0.039838	0	1.67742	2.89037	8.22302	0	0	4.13954	2.67442	1	1	21.853	0	0	0.411444	0	0	0	1	0	0.36089	4.53
2015	426	0.0003802	0	0	B	0	1	22.128	0.337222	0.305054	-0.007125	0.204528	-0.284352	0		3.09104	4.91043	0	0	3.90164	2.31148	1	1	22.1606	0	0	0.416661	0	0	0	1	0	0.333944	4.84
2016	426	0.000237	0	0	B	0.830301	3	23.0018	0.501488	0.321072	0.010942	0.106188	0.043384	0	1.69474	3.13549	11.1281	0	0	3.80328	2.32787	1	1	22.2275	0	0	0.401499	0	0	0	1	0	0.315668	4.8
2017	426	0.0002363	0	0	B	1.28192	5	22.9566	0.423948	0.297605	0.057982	0.221161	1.43897	0	1.85514	3.17805	4.41943	0	0	4.16129	2.43548	1	1	22.1934	0	0	0.397459	0	0	0	1	0	0.308539	4.83
2018	426	0.0009136	0	0	B	1.3256	3	22.9131	0.427777	0.297605	-0.018685	0.26707	0.155136	0	1.33417	3.21888	3.66277	0	0	4.19672	2.39344	1	1	22.2812	0	0	0.415196	0	0	0	1	0	0.315249	4.85
2011	428	0.0017344	0	0	H	2.2195	6	22.4311	0.68591	0.454341	0.026496	0.310622	0.139307	0	1.22411	2.83321	3.5251	0	0	0	0	1	1	21.853	0	0	0.411444	0	0	0	1	0	0.157322	5.68
2012	428	0.0005502	0	0	H	2.81799	3	22.6272	0.731865	0.454341	0.018917	0.267312	0.051183	0	1.18173	2.89037	4.07992	0	0	0	0	1	1	21.8866	0	0	0.414208	0	0	0	1	0	0.165782	5.7
2013	428	0.0020388	0	0	H	3.54667	7	22.8078	0.76369	0.460282	0.015093	0.24145	0.082586	0	1.31351	2.94444	4.51459	0	0	0	0	1	1	21.994	0	0	0.428831	0	0	0	1	0	0.177262	5.84
2014	428	0	0	0	H	3.90377	15	22.9458	0.80305	0.460282	-0.011045	0.174287	-0.149701	0	1.25628	2.99573	6.09544	0	0	0	0	1	1	22.0827	0	0	0.42938	0	0	0	1	0	0.183397	6.78
2015	428	0.0014842	0	0	H	3.04728	12	22.977	0.642123	0.324762	-0.003732	0.127395	-0.211163	0	1.52114	3.04452	7.9721	0	0	0	0	1	1	22.1606	0	0	0.416661	0	0	0	1	0	0.268491	7.09
2016	428	0.0018741	0	0	H	3.31567	29	22.9103	0.666576	0.324762	-0.047504	0.108915	-0.159735	0	1.35055	3.09104	8.87531	0	0	0	0	1	1	22.2275	0	0	0.401499	0	0	0	1	0	0.33648	7.07
2017	428	0.0014392	0	0	H	2.92154	20	22.9235	0.676985	0.324762	-0.007883	0.11854	0.059095	0	1.10496	3.13549	8.49179	0	0	0	0	1	1	22.1934	0	0	0.397459	0	0	0	1	0	0.279405	7.33
2018	428	0.0019856	0	0	H	3.13072	17	22.6969	0.658974	0.324762	-0.086081	0.118112	-0.098735	0	1.01011	3.17805	7.51093	0	0	0	0	1	1	22.2812	0	0	0.415196	0	0	0	1	0	0.28617	7.6
2012	430	0.0065766	0	0	N	-0.445943	1	20.0558	0.255149	0.30021	0.205566	1.42043	0.225204	0	3.64852	3.04452	0.751659	0	0	2.4375	1	1	1	21.8866	0	0	0.414208	0	0	0	1	0	0.0560171	5.7
2013	430	0.0058257	0	0	N	0.272179	3	20.2171	0.280697	0.30021	0.09395	0.896808	-0.26693	0	2.58489	3.09104	1.20477	0	0	2.15789	1.10526	1	1	21.994	0	0	0.428831	0	0	0	1	0	0.0538686	5.84
2014	430	0	0	0	N	0.4978	7	20.3446	0.272118	0.30021	0.093268	0.751849	-0.0326	0	3.00148	3.13549	1.41473	0	0	3.15385	1.5	1	1	22.0827	0	0	0.42938	0	0	0	1	0	0.0452676	6.78
2015	430	0.0131111	0	0	N	-0.310494	8	20.5872	0.29778	0.30021	0.146817	0.866595	0.394353	0	4.26907	3.17805	1.29327	0	0	4.75862	1.96552	1	1	22.1606	0	0	0.416661	0	0	0	1	0	0.0463425	7.09
2016	430	0.0024889	0	0	N	0.86354	6	21.4383	0.667676	0.30021	0.041442	0.406027	-0.122535	0	2.03206	3.21888	3.45191	0	0	5.55172	2.55172	1	1	22.2275	0	0	0.401499	0	0	0	1	0	0.0510573	7.07
2017	430	0.0004591	0	0	N	1.21309	8	21.5718	0.331729	0.278281	0.030146	0.25096	-0.071825	0	1.51917	3.2581	4.25036	0	0	7.13158	3.73684	1	1	22.1934	0	0	0.397459	0	0	0	1	0	0.0506943	7.33
2018	430	0.0003264	0	0	N	1.32834	5	21.6379	0.36453	0.278281	0.010341	0.193864	-0.147832	0	1.12253	3.29584	5.3288	0	0	8.84091	4.38636	0	0	22.2812	0	0	0.415196	0	0	0	1	0	0.0445427	7.6
2010	488	0.0044684	0	0	C2	1.69357	14	24.2808	0.564953	0.189084	0.041133	0.543627	0.155764	1	1.00259	2.89037	2.039	0	0	0.478599	0.322957	1	1	21.8692	0	0	0.431746	0	0	1	0	0	0.1197	6.75
2011	488	0.004804	0	0	C2	2.7925	13	24.5438	0.671543	0.188948	0.014589	0.439795	0.031643	1	0.925416	2.94444	2.57111	0	0	0.621776	0.432665	1	1	21.853	0	0	0.411444	0	0	1	0	0	0.110773	6.85
2012	488	0.0038044	0	0	C2	2.58404	11	24.5887	0.699418	0.189011	0.001	0.423361	0.113492	1	0.914504	2.99573	2.41505	0	0	0.806539	0.457766	1	1	21.8866	0	0	0.414208	0	0	1	0	0	0.118287	7.24
2013	488	0.0033278	0	0	C2	2.65736	19	24.5845	0.691966	0.197328	0.014496	0.428125	0.031739	1	0.90409	3.04452	2.33077	0	0	0.603774	0.380054	1	1	21.994	0	0	0.428831	0	0	1	0	0	0.114261	7.39
2014	488	0	0	0	C2	2.86202	11	24.7632	0.747491	0.181075	0.008689	0.366129	-0.063133	1	0.979343	3.09104	2.97471	0	0	0.868766	0.559055	1	1	22.0827	0	0	0.42938	0	0	1	0	0	0.10699	7.76
2015	488	0.0035324	0	0	C2	4.50417	13	25.0795	0.778623	0.151313	0.014511	0.29963	0.057114	1	0.995176	3.13549	3.8609	0	0	1.02158	0.738609	1	1	22.1606	0	0	0.416661	0	0	1	0	0	0.107131	7.85
2016	488	0.0030057	1	0	C2	2.31947	14	25.1335	0.725773	0.151313	0.025244	0.281652	0.117581	1	0.956206	3.17805	3.64628	0.693147	0	1.15812	0.771367	1	1	22.2275	25.1335	0	0.401499	0.725773	0	1	0	0	0.0994243	7.94
2017	488	0.0020205	0	0	C2	2.32411	13	25.3832	0.713381	0.151313	0.040008	0.313686	0.306002	0	0.98981	3.21888	3.58386	0	0	1.19089	0.821366	1	1	22.1934	0	0	0.397459	0	0	1	0	0	0.0969939	8.08
2018	488	0.0031759	0	0	C2	1.37772	9	25.3803	0.754349	0.152911	0.024317	0.273777	-0.020246	0	0.913039	3.2581	3.64731	0	0	1.29381	0.774914	1	1	22.2812	0	0	0.415196	0	0	1	0	0	0.091063	8.23
2013	498	0	0	0	E	2.68414	6	22.9661	0.755201	0.606567	0.028665	0.78417	0.092598	0	1.07449	3.04452	1.31541	0	0	1.94444	0.907407	1	1	21.994	0	0	0.428831	0	0	1	0	0	0.145853	7.39
2014	498	0	0	0	E	0	3	23.0285	0.735114	0.606567	0.032077	0.703712	-0.044558	0		3.09104	1.46532	0	0	3.0678	1.42373	1	1	22.0827	0	0	0.42938	0	0	1	0	0	0.145075	7.76
2015	498	0	0	0	E	2.59433	11	23.0666	0.708156	0.606567	0.036953	0.72583	0.084248	0	1.21273	3.13549	1.40401	0	0	2.8209	1.40298	1	1	22.1606	0	0	0.416661	0	0	1	0	0	0.144898	7.85
2016	498	0	0	0	E	2.07366	10	23.4342	0.769289	0.606567	0.033856	0.64006	0.09826	0	1.11375	3.17805	1.84632	0	0	3.15584	1.42857	0	1	22.2275	0	0	0.401499	0	0	1	0	0	0.141852	7.94
2017	498	0	0	0	E	2.95776	10	23.5927	0.769372	0.606567	0.035376	0.758173	0.520037	0	1.07628	3.21888	1.42327	0	0	5.41176	2.37647	0	1	22.1934	0	0	0.397459	0	0	1	0	0	0.134338	8.08
2018	498	0	0	0	E	2.04232	14	23.8968	0.733793	0.606567	0.032617	0.711416	0.192467	0	0.988602	3.2581	1.61775	0	0	4.7093	2.05814	0	1	22.2812	0	0	0.415196	0	0	1	0	0	0.132508	8.23
2010	501	0.0027989	0	0	F	-0.0909085	7	22.7325	0.751975	0.184223	0.056801	1.58375	0.327485	0	2.00275	2.94444	0.707736	0	0	0.0126582	0	1	1	21.8692	0	0	0.431746	0	0	0	1	0	0.0382171	5.5
2011	501	0.0027423	0	0	F	0.237678	4	22.9949	0.769568	0.201657	0.051932	1.48479	0.208485	0	1.5674	2.99573	0.761357	0	0	0.030303	0.030303	1	1	21.853	0	0	0.411444	0	0	0	1	0	0.034872	5.7
2012	501	0.0023977	0	0	F	0.715953	5	23.1247	0.760921	0.220246	0.050216	1.43743	0.170228	0	1.28935	3.04452	0.740768	0	0	0.0353982	0	1	1	21.8866	0	0	0.414208	0	0	0	1	0	0.0318136	6.21
2013	501	0.0029664	0	0	F	1.35593	21	23.2597	0.752536	0.240146	0.051215	1.4229	0.130225	0	1.26479	3.09104	0.750169	0	0	0	0	1	1	21.994	0	0	0.428831	0	0	0	1	0	0.0338268	6.58
2014	501	0	0	0	F	1.79985	17	23.4738	0.759467	0.251285	0.045341	1.21341	0.018928	0	1.27216	3.13549	0.912009	0	0	0.109244	0.10084	1	1	22.0827	0	0	0.42938	0	0	0	1	0	0.028841	7.16
2015	501	0.0036337	0	0	F	2.92721	25	23.5998	0.767476	0.240941	0.047944	1.04919	0.021142	0	1.38844	3.17805	1.0131	0	0	0.15748	0.133858	1	1	22.1606	0	0	0.416661	0	0	0	1	0	0.0292621	7.35
2016	501	0.002737	0	0	F	1.68535	18	23.6019	0.659722	0.215371	0.055878	0.995369	0.009472	0	1.26489	3.21888	1.00571	0	0	0.251908	0.21374	1	1	22.2275	0	0	0.401499	0	0	0	1	0	0.0273978	7.47
2017	501	0.0024648	0	0	F	2.48955	40	23.6147	0.601672	0.215481	0.069328	1.01211	0.024447	0	1.24587	3.2581	0.994362	0	0	0.178571	0.164286	1	1	22.1934	0	0	0.397459	0	0	0	1	0	0.0329245	7.78
2018	501	0.0010011	0	0	F	0.815623	31	23.8538	0.639567	0.215481	0.051334	0.865658	-0.022985	0	0.963085	3.29584	1.29262	0	0	0.297101	0.289855	1	1	22.2812	0	0	0.415196	0	0	0	1	0	0.0345834	8.11
2010	503	1	0	0	S	1.83986	513	21.1646	0.166907	0.237959	0.00681	0.124432	-0.274246	0	4.91991	2.99573	7.86165	0	0	0	0	1	1	21.8692	0	0	0.431746	0	0	1	0	0	0.390053	4.68
2011	503	1	0	0	S	0.42854	357	21.0737	0.111885	0.238093	0.012781	0.1095	-0.176553	0	3.27354	3.04452	8.71758	0	0	0.0322581	0.0322581	1	1	21.853	0	0	0.411444	0	0	1	0	0	0.390053	4.76
2012	503	1	0	0	I	0.719293	174	21.1143	0.128211	0.267947	0.015458	0.133146	0.184749	0	4.71577	3.09104	7.66295	0	0	1.61539	1.19231	1	1	21.8866	0	0	0.414208	0	0	1	0	0	0.376157	5.46
2013	503	1	0	0	I	0.859145	186	21.0796	0.109044	0.272694	0.008486	0.141687	0.067223	0	7.23319	3.13549	6.9354	0	0	1.97143	1.54286	1	1	21.994	0	0	0.428831	0	0	1	0	0	0.36209	5.68
2014	503	0	0	0	I	2.82515	114	21.0844	0.0743834	0.275577	0.013509	0.136272	-0.052622	0	7.23319	3.17805	7.35595	0	0	2.22314	1.72727	1	1	22.0827	0	0	0.42938	0	0	1	0	0	0.300607	5.87
2015	503	1	0	0	I	5.10972	165	21.1165	0.0687405	0.276245	0.006613	0.132906	-0.006377	0	7.23319	3.21888	7.64503	0	0	2.03623	1.71015	1	1	22.1606	0	0	0.416661	0	0	1	0	0	0.209095	5.21
2016	503	1	0	0	I	2.81479	204	21.1236	0.0564805	0.276854	0.008811	0.145815	0.118693	0	7.23319	3.2581	6.88211	0	0	2.02825	1.53672	1	1	22.2275	0	0	0.401499	0	0	1	0	0	0.145847	5.28
2017	503	1	0	0	I	3.54953	237	21.0938	0.0610962	0.257414	-0.000204	0.125131	-0.151451	0	7.23319	3.29584	7.87287	0	0	2.38278	1.94258	1	1	22.1934	0	0	0.397459	0	0	1	0	0	0.109135	5.41
2018	503	1	0	0	I	0.544793	268	20.9704	0.0645327	0.262235	-0.138305	0.081163	-0.481069	0	5.2575	3.3322	11.1281	0	0	2.46875	1.99107	1	1	22.2812	0	0	0.415196	0	0	1	0	0	0.0959871	5.54
2015	504	0.133405	0	0	R	5.10972	15	19.945	0.871495	0.255803	-0.144251	0.116607	-0.272065	0	7.23319	3.21888	9.17866	0	0	0.193548	0.129032	1	1	22.1606	0	0	0.416661	0	0	0	1	0	0.0994785	7.09
2017	504	0.028961	0	0	R	5.10972	20	19.945	0.682708	0.255803	-0.102694	0.190925	0.002105	0	7.23319	3.29584	6.0062	0	0	0.24	0.24	1	1	22.1934	0	0	0.397459	0	0	0	1	0	0.0606128	7.33
2018	504	0.0516248	0	0	M	5.10972	13	19.945	0.685587	0.255803	-0.101808	0.255208	0.415306	1	5.2575	3.3322	3.59299	0	0	2.42222	1.31111	1	1	22.2812	0	0	0.415196	0	0	0	1	0	0.0583412	7.6
2014	505	0.0238699	0	0	K	5.10972	7	21.2213	0.871495	0.263575	-0.125387	0.165724	0.060344	1	2.78715	3.29584	6.88743	0	0	0	0	1	1	22.0827	0	0	0.42938	0	0	1	0	0	0.126708	5.87
2015	505	0.0186672	0	0	K	3.78434	4	21.2624	0.871495	0.263575	-0.07567	0.158975	0.117891	1	3.57624	3.3322	6.41949	0	0	0.0232558	0	1	1	22.1606	0	0	0.416661	0	0	1	0	0	0.113422	5.21
2017	505	0.0026668	0	0	K	1.48488	26	22.5287	0.572467	0.420594	0.037638	1.42792	2.1356	0	1.27829	3.4012	0.768207	0	0	0.11236	0.0449438	1	1	22.1934	0	0	0.397459	0	0	1	0	0	0.0779813	5.41
2018	505	0.0019192	0	0	C1	0.298458	30	22.316	0.422619	0.420594	0.038388	1.34717	-0.064226	0	1.10248	3.43399	0.663661	0	0	0.573684	0.278947	1	1	22.2812	0	0	0.415196	0	0	1	0	0	0.0743733	5.54
2010	507	0.0129977	0	0	S	0.694175	19	21.3206	0.218068	0.163967	0.111923	0.19785	-0.096262	0	2.42026	3.09104	4.89494	0	0	0	0	1	1	21.8692	0	0	0.431746	0	0	1	0	0	0.0772391	7.73
2011	507	0.0169363	0	0	S	-0.950089	42	21.9517	0.476831	0.163967	0.108656	0.167432	0.223186	0	1.24681	3.13549	7.52199	0	0	0.0322581	0.0322581	1	1	21.853	0	0	0.411444	0	0	1	0	0	0.0713571	7.88
2012	507	0.014036	0	0	G	1.93273	19	21.9869	0.4375	0.250562	0.043677	0.188199	0.44102	0	1.28726	3.17805	5.40713	0	0	0.047619	0.047619	1	1	21.8866	0	0	0.414208	0	0	1	0	0	0.0675476	8.33
2013	507	0.0112697	0	0	G	1.55679	17	22.0922	0.354787	0.256196	0.024397	0.345703	0.973029	0	1.4255	3.21888	3.04478	0	0	0.047619	0.047619	1	1	21.994	0	0	0.428831	0	0	1	0	0	0.0628997	8.64
2014	507	0	0	0	G	2.01484	22	22.4023	0.50672	0.258282	0.003596	0.454469	0.656754	0	1.80539	3.2581	2.50592	0	0	0.047619	0.047619	1	1	22.0827	0	0	0.42938	0	0	1	0	0	0.0646389	9.3
2015	507	0.0120049	0	0	G	2.09512	23	22.4234	0.488875	0.258282	0.014869	0.373367	-0.054406	0	1.54528	3.29584	2.70656	0	0	0.0724638	0.057971	1	1	22.1606	0	0	0.416661	0	0	1	0	0	0.0650011	9.68
2016	507	0.0173045	0	0	G	1.99468	27	22.4674	0.490038	0.258282	0.021477	0.32176	-0.109526	0	1.34886	3.3322	3.17636	0	0	0.0958904	0.0410959	1	1	22.2275	0	0	0.401499	0	0	1	0	0	0.0585013	9.86
2017	507	0.01945	0	0	G	1.87558	30	22.5008	0.477613	0.258282	0.02851	0.319801	0.033041	0	1.81797	3.3673	3.17913	0	0	0.25641	0.217949	1	1	22.1934	0	0	0.397459	0	0	1	0	0	0.0526451	10.2
2018	507	0.0165806	0	0	G	1.36542	42	22.6459	0.522906	0.258282	0.029893	0.405	0.405413	0	1.27861	3.4012	2.61521	0	0	0.247059	0.141177	1	1	22.2812	0	0	0.415196	0	0	1	0	0	0.0518829	10.56
2010	510	0.0091787	1	0	C2	0.753117	5	21.6068	0.513404	0.08927	0.031819	1.0342	0.183283	0	2.65601	3.09104	0.8952	0.693147	0	0.474708	0.322957	1	1	21.8692	21.6068	0	0.431746	0.513404	0	0	0	1	0.0294276	5.75
2011	510	0.0067147	0	0	C2	2.60869	4	21.5794	0.524906	0.08927	-0.04855	1.08398	-0.042705	0	1.82647	3.13549	0.909913	0	0	0.621776	0.432665	1	1	21.853	0	0	0.411444	0	0	0	0	1	0.0298253	5.81
2012	510	0.0068514	0	0	C2	2.19338	5	21.5567	0.509003	0.08927	0.001857	0.933405	-0.160208	0	2.03366	3.17805	1.05919	0	0	0.806539	0.457766	1	1	21.8866	0	0	0.414208	0	0	0	0	1	0.0263442	6.03
2013	510	0.0051704	0	0	C2	2.64802	3	21.3342	0.48871	0.08927	-0.092269	0.968059	-0.076923	0	2.25117	3.21888	0.91853	0	0	0.603774	0.380054	1	1	21.994	0	0	0.428831	0	0	0	0	1	0.0283924	6.18
2014	510	0	0	0	C2	2.45137	3	21.3131	0.559173	0.08927	-0.080232	1.12574	0.02326	0	2.40977	3.2581	0.878952	0	0	0.868766	0.559055	1	1	22.0827	0	0	0.42938	0	0	0	0	1	0.0237422	6.52
2016	510	0.0013882	0	0	C2	2.70835	1	21.0022	0.35885	0.1	0.037931	1.07125	-0.053043	1	5.62059	3.3322	0.861521	0	0	1.16026	0.771367	1	1	22.2275	0	0	0.401499	0	0	0	0	1	0.022479	7.08
2017	510	0.0006714	0	0	C2	2.34346	4	21.1292	0.416092	0.130549	0.029965	1.22456	0.12645	1	3.70991	3.3673	0.868429	0	0	1.19089	0.821366	1	1	22.1934	0	0	0.397459	0	0	0	0	1	0.0213623	7.26
2018	510	0.0762903	0	0	C2	0.773965	2	21.1183	0.35626	0.130549	0.068916	1.38641	0.197461	1	1.87404	3.4012	0.717347	0	0	1.29381	0.774914	1	1	22.2812	0	0	0.415196	0	0	0	0	1	0.0208879	7.45
2011	513	0.0341271	0	0	C2	-3.00905	6	22.25	0.345714	0.262105	0.093842	0.765385	0.159971	1	1.4544	2.99573	1.45527	0	0	0.621776	0.432665	1	1	21.853	0	0	0.411444	0	0	1	0	0	0.0194722	7.88
2012	513	0.0577434	0	0	C2	-0.759702	6	22.452	0.435524	0.262105	0.092847	0.770471	0.246801	1	1.9933	3.04452	1.42861	0	0	0.806539	0.457766	1	1	21.8866	0	0	0.414208	0	0	1	0	0	0.0191948	8.33
2013	513	0.0497863	0	0	C2	0.65018	7	22.6052	0.451033	0.262105	0.085901	0.757176	0.171206	0	1.82639	3.09104	1.42162	0	0	0.603774	0.380054	1	1	21.994	0	0	0.428831	0	0	1	0	0	0.019976	8.64
2014	513	0.0393188	0	0	C2	1.1521	13	22.7115	0.440964	0.378709	0.079838	0.799537	0.200394	0	1.86698	3.13549	1.31715	0	0	0.868766	0.559055	1	1	22.0827	0	0	0.42938	0	0	1	0	0	0.0185062	9.3
2015	513	0.0307512	0	0	C2	0.320439	20	22.8124	0.404534	0.366823	0.085768	0.860917	0.194127	0	2.29563	3.17805	1.22008	0	0	1.02158	0.738609	1	1	22.1606	0	0	0.416661	0	0	1	0	0	0.0177949	9.68
2016	513	0.0198264	0	0	C2	-1.25787	27	23.0774	0.325153	0.341973	0.089206	0.822471	0.155767	0	1.95849	3.21888	1.37606	0	0	1.16026	0.771367	1	1	22.2275	0	0	0.401499	0	0	1	0	0	0.0162046	9.86
2017	513	0.0162248	0	0	C2	-5.41658	26	23.4894	0.293382	0.342026	0.205566	0.645625	0.114901	0	2.01009	3.2581	1.86353	0	0	1.19089	0.821366	1	1	22.1934	0	0	0.397459	0	0	1	0	0	0.0149359	10.2
2018	513	0.019216	0	0	C2	-3.2508	22	23.5819	0.326166	0.34208	0.070899	0.531612	0.038646	0	1.23149	3.29584	1.96795	0	0	1.29381	0.774914	1	1	22.2812	0	0	0.415196	0	0	1	0	0	0.0149359	10.56
2010	516	0	0	0	F	0.380275	31	21.719	0.605198	0.208625	0.059277	0.982996	0.090801	0	1.82968	3.21888	1.07214	0	0	0.0126582	0	1	1	21.8692	0	0	0.431746	0	0	0	0	1	0.230524	3.92
2011	516	0.0054866	0	0	F	0.240446	29	21.8691	0.644467	0.208625	0.043491	1.15453	0.338022	0	1.76255	3.2581	0.931024	0	0	0.030303	0.030303	1	1	21.853	0	0	0.411444	0	0	0	0	1	0.217346	4.31
2012	516	0.0043498	0	0	F	-0.243691	17	22.0135	0.671566	0.208625	0.032707	1.00393	0.007257	0	1.52097	3.29584	1.06786	0	0	0.0353982	0	1	1	21.8866	0	0	0.414208	0	0	0	0	1	0.197266	5.11
2013	516	0.0039244	0	0	F	0.772931	12	22.0074	0.644833	0.208625	0.033546	0.984288	0.047913	0	1.80202	3.3322	1.01289	0	0	0	0	1	1	21.994	0	0	0.428831	0	0	0	0	1	0.17177	5.62
2014	516	0.0036418	0	0	F	1.56287	29	21.9798	0.545332	0.208625	0.09832	1.09008	0.089092	0	2.99924	3.3673	0.904697	0	0	0.109244	0.10084	1	1	22.0827	0	0	0.42938	0	0	0	0	1	0.181661	6.29
2015	516	0.0022496	0	0	F	-1.33131	48	22.3935	0.373586	0.188779	0.054606	0.883775	0.004383	0	3.34023	3.4012	1.36227	0	0	0.15748	0.133858	1	1	22.1606	0	0	0.416661	0	0	0	0	1	0.149981	6.21
2016	516	0.0146919	0	0	F	-0.53143	18	22.438	0.370194	0.188779	0.037041	0.723305	0.007772	0	3.1332	3.43399	1.41332	0	0	0.251908	0.21374	1	1	22.2275	0	0	0.401499	0	0	0	0	1	0.14561	6.57
2017	516	0.0115273	0	0	F	0.196425	26	22.4867	0.377534	0.188779	0.03456	0.712947	0.032773	0	2.00995	3.43399	1.43678	0	0	0.178571	0.164286	1	1	22.1934	0	0	0.397459	0	0	0	0	1	0.138298	6.94
2018	516	0.0123052	0	0	Q	0.783665	49	22.712	0.209426	0.188779	0.205566	0.304671	-0.497636	0	1.53318	3.43399	3.58268	0	0	0	0	1	1	22.2812	0	0	0.415196	0	0	0	0	1	0.148588	7.34
2011	517	1	0	0	K	4.38612	9	23.0579	0.776253	0.74451	0.04624	0.185921	0.30199	1	1.04396	3.13549	6.34496	0	0	0	0	1	1	21.853	0	0	0.411444	0	0	1	0	0	0.0479039	8.31
2012	517	1	0	0	K	0.959458	6	23.0962	0.73887	0.74451	0.040302	0.195307	0.263393	1	1.07169	3.17805	5.21814	0	0	0	0	1	1	21.8866	0	0	0.414208	0	0	1	0	0	0.0595021	9.28
2013	517	1	0	0	K	1.6993	5	22.8305	0.604261	0.74451	0.047842	0.489804	1.25765	1	1.04927	3.21888	1.77195	0	0	0	0	1	1	21.994	0	0	0.428831	0	0	1	0	0	0.0630335	9.37
2014	517	0	0	0	K	2.46687	7	22.5155	0.387116	0.74451	0.043471	0.48638	-0.254577	0	1.15246	3.2581	1.73491	0	0	0	0	1	1	22.0827	0	0	0.42938	0	0	1	0	0	0.0612197	9.73
2015	517	1	0	0	K	1.40804	6	22.7945	0.543365	0.479264	0.014818	0.161356	-0.498563	0	3.16223	3.29584	7.05637	0	0	0.0232558	0	1	1	22.1606	0	0	0.416661	0	0	1	0	0	0.0737735	10
2016	517	1	0	0	K	3.34026	4	23.1308	0.668969	0.479264	0.015643	0.181463	0.536415	0	2.12202	3.3322	6.42879	0	0	0.0348837	0.0232558	1	1	22.2275	0	0	0.401499	0	0	1	0	0	0.0663669	9.97
2017	517	1	0	0	K	3.45413	3	23.3031	0.678841	0.479264	0.044568	0.350938	1.46823	0	1.47138	3.3673	3.0944	0	0	0.11236	0.0449438	1	1	22.1934	0	0	0.397459	0	0	1	0	0	0.0667301	10.29
2018	517	1	0	0	K	5.06468	5	23.9144	0.803889	0.479264	0.029226	0.211552	-0.06952	0	1.10141	3.4012	6.12835	0	0	0.0967742	0.0215054	1	1	22.2812	0	0	0.415196	0	0	1	0	0	0.0690242	10.62
2010	518	0	0	0	C2	0.524572	1	20.6846	0.0855663	0.08927	0.010844	0.243033	0.073622	1	7.23319	2.94444	4.61702	0	0	0.478599	0.322957	1	1	21.8692	0	0	0.431746	0	0	1	0	0	0.0207811	8.59
2011	518	0	1	0	C2	1.09277	4	20.6927	0.055853	0.08927	0.002538	0.252738	0.171684	1	4.16367	2.99573	3.97284	0.693147	0	0.618911	0.432665	1	1	21.853	20.6927	0	0.411444	0.055853	0	1	0	0	0.0194722	9.18
2012	518	0	0	0	C2	1.08846	1	20.6321	0.0904971	0.08927	0.015382	0.278806	0.075059	1	4.45518	3.04452	3.47797	0	0	0.806539	0.457766	1	1	21.8866	0	0	0.414208	0	0	1	0	0	0.0191948	9.94
2013	518	0	0	0	C2	2.08232	3	20.528	0.111607	0.08927	-0.114628	0.240568	-0.20468	1	4.24186	3.09104	3.94061	0	0	0.603774	0.380054	1	1	21.994	0	0	0.428831	0	0	1	0	0	0.019976	9.86
2014	518	0	0	0	C2	3.69296	1	20.5225	0.117947	0.08927	-0.011198	0.294064	0.155623	1	7.02699	3.13549	3.39129	0	0	0.868766	0.559055	1	1	22.0827	0	0	0.42938	0	0	1	0	0	0.0185062	9.64
2015	518	0	0	0	C2	5.10972	1	20.5424	0.270619	0.08927	-0.136637	0.28784	-0.01404	1	7.23319	3.17805	3.50872	0	0	1.02158	0.738609	1	1	22.1606	0	0	0.416661	0	0	1	0	0	0.0177949	9.3
2016	518	0	0	0	C2	5.10972	1	20.7405	0.399331	0.08927	0.006057	0.353492	0.376169	1	7.23319	3.21888	3.10821	0	0	1.16026	0.771367	1	1	22.2275	0	0	0.401499	0	0	1	0	0	0.0162046	9.26
2017	518	0.0022793	0	0	C2	5.10972	3	20.6524	0.274877	0.140001	0.010929	0.355112	0.057258	1	7.23319	3.2581	2.69214	0	0	1.19089	0.821366	1	1	22.1934	0	0	0.397459	0	0	1	0	0	0.0149359	9.46
2018	518	0.0011157	0	0	C2	3.05278	4	20.6463	0.305737	0.140001	-0.031996	0.425855	0.142924	1	4.15313	3.29584	2.34094	0	0	1.29381	0.774914	1	1	22.2812	0	0	0.415196	0	0	1	0	0	0.0149359	9.67
2010	519	0.0008435	0	0	C3	4.06657	8	19.9901	0.245625	0.215798	0.022834	0.699592	0.196263	0	5.60542	3.13549	1.38109	0	0	2.06029	0.879418	1	1	21.8692	0	0	0.431746	0	0	0	1	0	0.0779402	5.47
2011	519	0	0	0	C3	2.77233	4	19.9727	0.256212	0.215798	-0.023688	0.730923	0.000716	0	2.75344	3.17805	1.35617	0	0	2.33689	1.14177	1	1	21.853	0	0	0.411444	0	0	0	1	0	0.0701347	5.68
2012	519	0	0	0	C3	3.37809	5	19.9772	0.252177	0.215798	0.007389	0.638387	-0.132289	0	5.02908	3.21888	1.56997	0	0	2.54865	1.27568	1	1	21.8866	0	0	0.414208	0	0	0	1	0	0.0686742	5.7
2013	519	0.0041584	0	0	C3	0.0644924	4	22.3163	0.266653	0.360396	0.093306	0.511396	2.1356	0	1.29662	3.2581	2.36438	0	0	2.86078	1.55422	1	1	21.994	0	0	0.428831	0	0	0	1	0	0.0671784	5.84
2014	519	0	0	0	C3	0.255682	7	24.6168	0.187715	0.360396	0.080544	0.414319	-0.021418	0	1.52768	3.29584	2.41107	0	0	3.70823	2.07232	1	1	22.0827	0	0	0.42938	0	0	0	1	0	0.0575407	6.78
2015	519	0.0019344	0	0	C3	1.91924	4	22.3634	0.192024	0.360396	0.044865	0.303958	-0.248665	0	2.15014	3.3322	3.3708	0	0	3.59066	1.89766	1	1	22.1606	0	0	0.416661	0	0	0	1	0	0.046196	7.09
2016	519	0.0114883	0	0	C3	-1.10886	27	23.0516	0.282296	0.336804	0.017053	0.417294	1.48504	0	1.44153	3.3673	2.69954	0	0	3.83419	2.07003	1	1	22.2275	0	0	0.401499	0	0	0	1	0	0.0375644	7.07
2017	519	0.0183495	0	0	C3	-0.0425301	26	22.9983	0.226262	0.232961	0.012032	0.477792	0.256374	0	1.2688	3.4012	2.03725	0	0	3.7887	2.05391	1	1	22.1934	0	0	0.397459	0	0	0	1	0	0.023776	7.33
2018	519	0.0240803	0	0	C3	-1.77179	36	23.0672	0.245685	0.232961	0.034506	0.491643	0.037321	0	1.04855	3.43399	2.10403	0	0	4.19967	2.2782	1	1	22.2812	0	0	0.415196	0	0	0	1	0	0.0266399	7.6
2010	520	1	0	0	G	4.29184	5	22.7744	0.853835	0.272715	0.001698	0.322209	0.321374	0	1.28697	2.94444	3.42135	0	0	0.0377358	0.0188679	1	1	21.8692	0	0	0.431746	0	0	0	1	0	0.0772391	5.5
2011	520	1	0	0	G	4.11899	2	22.9007	0.871495	0.267193	-0.104086	0.308459	0.126354	0	1.22198	2.99573	3.44629	0	0	0.0175439	0.0175439	1	1	21.853	0	0	0.411444	0	0	0	1	0	0.0713571	5.7
2010	521	0	1	0	C3	0.292549	20	22.6856	0.614091	0.213816	0.054859	1.38234	0.300892	0	1.29716	2.94444	0.864969	0.693147	0	2.05821	0.879418	1	1	21.8692	22.6856	0	0.431746	0.614091	0	0	1	0	0.076768	6.12
2011	521	0	3	0	C3	2.67897	31	22.7518	0.624569	0.213816	0.012098	1.22348	0.094435	0	0.96069	2.99573	0.844354	1.38629	0	2.33232	1.14177	1	1	21.853	68.2553	0	0.411444	1.87371	0	0	1	0	0.0765331	6.42
2012	521	0	0	0	C3	1.4083	54	22.7884	0.621935	0.215818	0.020812	1.20176	0.033638	0	0.969775	3.04452	0.847345	0	0	2.54865	1.27568	1	1	21.8866	0	0	0.414208	0	0	0	1	0	0.0693103	6.25
2013	521	0	2	1	C3	0.96123	122	22.8659	0.623602	0.215818	0.033658	1.28459	0.132381	0	1.03608	3.09104	0.808637	1.09861	0.693147	2.8581	1.55288	1	1	21.994	45.7319	22.8659	0.428831	1.2472	0.623602	0	1	0	0.076954	6.5
2014	521	0	7	4	C3	1.33915	109	22.9215	0.61834	0.215818	0.031989	1.22808	0.021432	0	1.12478	3.13549	0.836895	2.07944	1.60944	3.6995	2.06733	1	1	22.0827	160.45	91.686	0.42938	4.32838	2.47336	0	1	0	0.0759674	7.4
2015	521	0	12	2	C3	1.80026	183	22.9278	0.622796	0.215818	0.002348	1.1525	-0.032419	0	1.18613	3.17805	0.870427	2.56495	1.09861	3.57731	1.89544	1	1	22.1606	275.134	45.8556	0.416661	7.47355	1.24559	0	1	0	0.0582048	6.98
2016	521	0	30	11	C3	-0.460395	248	23.2496	0.586964	0.224685	0.02025	1.15215	0.202661	0	1.08185	3.21888	0.998472	3.43399	2.48491	3.8033	2.0587	1	1	22.2275	697.488	255.746	0.401499	17.6089	6.4566	0	1	0	0.0559462	7.09
2017	521	0	27	11	C3	1.5752	286	23.4934	0.676899	0.224685	0.002536	1.18005	0.34093	0	0.989368	3.2581	0.950235	3.33221	2.48491	3.76522	2.04435	1	1	22.1934	634.323	258.428	0.397459	18.2763	7.44589	0	1	0	0.0620613	7.26
2018	521	0	40	18	C3	1.93642	300	23.4681	0.66999	0.235786	0.002213	1.10967	0.041241	0	0.90409	3.29584	0.889746	3.71357	2.94444	4.16625	2.26316	1	1	22.2812	938.723	422.425	0.415196	26.7996	12.0598	0	1	0	0.0612306	7.44
2010	523	0.0045465	0	0	C2	1.38037	9	20.6529	0.489093	0.454249	0.016972	1.52348	0.331772	0	2.20617	3.29584	0.723428	0	0	0.478599	0.322957	1	1	21.8692	0	0	0.431746	0	0	1	0	0	0.0294276	7.73
2011	523	0.0006035	0	0	C2	0.330539	13	21.1407	0.345721	0.352208	0.014907	1.66998	0.587855	0	1.67482	3.29584	0.742018	0	0	0.621776	0.432665	1	1	21.853	0	0	0.411444	0	0	1	0	0	0.0298253	7.88
2012	523	0.0002646	0	0	C2	1.73141	18	21.3333	0.449016	0.352208	0.012042	1.91894	0.575136	0	1.76685	3.3322	0.571157	0	0	0.806539	0.457766	1	1	21.8866	0	0	0.414208	0	0	1	0	0	0.0263442	8.33
2013	523	0.0014027	0	0	C2	2.04143	25	21.6379	0.58191	0.352208	0.015129	1.88496	0.268269	0	2.22587	3.3673	0.610684	0	0	0.603774	0.380054	1	1	21.994	0	0	0.428831	0	0	1	0	0	0.0283924	8.64
2014	523	0.0009807	0	0	C2	3.53942	30	21.8257	0.642641	0.352208	0.014514	1.96424	0.323422	0	2.11447	3.4012	0.556762	0	0	0.868766	0.559055	1	1	22.0827	0	0	0.42938	0	0	1	0	0	0.0237422	9.3
2015	523	0.0283789	0	0	C2	3.9447	29	21.9845	0.68796	0.352263	0.009075	2.31555	0.399643	0	2.5914	3.43399	0.466281	0	0	1.02158	0.738609	1	1	22.1606	0	0	0.416661	0	0	1	0	0	0.024754	9.68
2016	523	0.0491963	0	0	C2	4.87518	49	22.1512	0.571952	0.300395	0.010128	2.48995	0.300994	0	1.8494	3.43399	0.423417	0	0	1.16026	0.771367	1	1	22.2275	0	0	0.401499	0	0	1	0	0	0.022479	9.86
2017	523	0.0702096	2	2	C2	3.21739	36	22.2945	0.617673	0.300395	0.007525	2.48995	0.199196	0	1.40766	3.43399	0.407472	1.09861	1.09861	1.18739	0.817863	1	1	22.1934	44.589	44.589	0.397459	1.23535	1.23535	1	0	0	0.0213623	10.2
2018	523	0.0631443	0	0	C2	3.89989	54	22.6784	0.732223	0.300395	-0.033324	1.04132	-0.498563	0	1.11189	3.43399	1.08219	0	0	1.29381	0.774914	1	1	22.2812	0	0	0.415196	0	0	1	0	0	0.0208879	10.56
2010	524	0.0010557	0	0	H	1.81519	4	20.4182	0.180748	0.371937	0.008765	0.346707	0.213248	0	3.92714	2.94444	2.75118	0	0	0	0	1	1	21.8692	0	0	0.431746	0	0	1	0	0	0.165151	7.73
2011	524	0.0005935	0	0	H	0.0474681	4	20.3897	0.173977	0.371937	0.028175	0.427204	0.158814	0	2.46643	2.99573	2.30747	0	0	0	0	1	1	21.853	0	0	0.411444	0	0	1	0	0	0.157322	7.88
2012	524	0.0103324	0	0	H	-1.11371	10	20.4234	0.177834	0.371937	0.042506	0.451223	0.058999	0	2.49634	3.04452	2.25348	0	0	0	0	1	1	21.8866	0	0	0.414208	0	0	1	0	0	0.165782	8.33
2013	524	0.0081389	0	0	H	-0.849198	6	20.4504	0.160154	0.371937	0.04583	0.421634	-0.036832	0	2.29281	3.09104	2.40379	0	0	0	0	1	1	21.994	0	0	0.428831	0	0	1	0	0	0.177262	8.64
2014	524	0	0	0	H	2.37137	4	20.4761	0.29115	0.371937	0.045745	0.379627	-0.046958	0	4.57953	3.13549	2.58784	0	0	0	0	1	1	22.0827	0	0	0.42938	0	0	1	0	0	0.183397	9.3
2015	524	0.0304564	0	0	H	1.89833	15	20.553	0.269534	0.371937	0.048301	0.376519	0.013301	0	6.6098	3.17805	2.75794	0	0	0	0	1	1	22.1606	0	0	0.416661	0	0	1	0	0	0.268491	9.68
2016	524	0.0669928	0	0	H	2.69838	30	20.5642	0.269299	0.371937	0.036095	0.356971	-0.009948	0	5.14463	3.21888	2.81704	0	0	0	0	1	1	22.2275	0	0	0.401499	0	0	1	0	0	0.33648	9.86
2017	524	0.0377744	0	0	H	-5.41658	50	22.2135	0.419242	0.444059	0.047778	1.64912	2.1356	0	1.45963	3.2581	0.69431	0	0	0	0	1	1	22.1934	0	0	0.397459	0	0	1	0	0	0.279405	10.2
2018	524	0.0488485	0	0	H	-2.07599	53	22.2457	0.432239	0.445986	0.048325	1.56915	0.107297	0	1.17931	3.29584	0.647546	0	0	0	0	1	1	22.2812	0	0	0.415196	0	0	1	0	0	0.28617	10.56
2011	526	1	0	0	S	1.59777	16	19.945	0.205193	0.181813	0.022787	0.081274	-0.498563	0	3.38442	2.99573	11.1281	0	0	0.0322581	0.0322581	1	1	21.853	0	0	0.411444	0	0	1	0	0	0.390053	6.91
2012	526	0	0	0	K	2.97745	21	19.945	0.201354	0.285238	0.01831	0.324957	2.1356	0	4.69056	3.04452	3.11531	0	0	0	0	1	1	21.8866	0	0	0.414208	0	0	1	0	0	0.390053	7.33
2013	526	1	0	0	K	3.72001	12	19.945	0.214055	0.285238	-0.033174	0.081163	-0.484666	0	7.23319	3.09104	11.1281	0	0	0	0	1	1	21.994	0	0	0.428831	0	0	1	0	0	0.390053	7.47
2016	526	0.0845636	0	0	P	-3.85318	39	21.9591	0.871495	0.155933	-0.053426	0.692053	2.1356	0	2.07687	3.21888	2.63334	0	0	0	0	1	1	22.2275	0	0	0.401499	0	0	1	0	0	0.354694	9.15
2018	526	0.0276263	0	0	P	2.65042	38	22.0185	0.871495	0.155933	0.002836	0.799437	0.028882	0	1.45968	3.29584	1.26243	0	0	0	0	1	1	22.2812	0	0	0.415196	0	0	1	0	0	0.238824	9.87
2010	528	0.0065685	2	1	C3	-1.26511	23	23.6462	0.544765	0.386884	0.110001	1.09134	0.509004	0	1.83843	2.89037	1.21012	1.09861	0.693147	2.05613	0.877339	1	1	21.8692	47.2923	23.6461	0.431746	1.08953	0.544765	1	0	0	0.0779402	5.13
2011	528	0.003652	1	1	C3	2.81398	13	23.8479	0.589365	0.349758	0.064143	0.864808	0.163486	0	1.14434	2.94444	1.27257	0.693147	0.693147	2.33537	1.14024	1	1	21.853	23.8479	23.8479	0.411444	0.589365	0.589365	1	0	0	0.0701347	5.31
2012	528	0.110626	4	3	C3	1.72174	4	23.8405	0.586932	0.349758	0.0123	0.557168	-0.293575	0	1.08454	2.99573	1.78817	1.60944	1.38629	2.54324	1.27162	1	1	21.8866	95.362	71.5215	0.414208	2.34773	1.7608	1	0	0	0.0686742	6.19
2013	528	0.0159555	3	3	C3	1.19199	9	23.8225	0.577607	0.349758	0.014824	0.56227	-0.003561	0	0.90409	3.04452	1.76245	1.38629	1.38629	2.85676	1.5502	1	1	21.994	71.4674	71.4674	0.428831	1.73282	1.73282	1	0	0	0.0671784	6.31
2014	528	0.0274812	7	4	C3	1.73058	10	23.7583	0.561288	0.349758	0.008907	0.474671	-0.182069	0	1.24175	3.09104	2.0209	2.07944	1.60944	3.6995	2.06733	1	1	22.0827	166.308	95.0332	0.42938	3.92901	2.24515	1	0	0	0.0575407	6.48
2015	528	0.0276794	1	0	C3	1.72578	8	23.738	0.563075	0.349758	0.001008	0.323205	-0.35339	0	1.02069	3.13549	3.06265	0.693147	0	3.58954	1.89766	1	1	22.1606	23.738	0	0.416661	0.563075	0	1	0	0	0.046196	6.26
2016	528	0.0312441	4	3	C3	1.00043	15	23.7478	0.570183	0.349758	0.002322	0.341989	0.052522	0	0.969793	3.17805	2.93832	1.60944	1.38629	3.83007	2.06694	1	1	22.2275	94.9911	71.2434	0.401499	2.28073	1.71055	1	0	0	0.0375644	6.43
2017	528	0.0290823	5	4	C3	1.42216	33	23.7986	0.579048	0.349758	0.015257	0.533316	0.607934	0	1.02222	3.21888	1.92273	1.79176	1.60944	3.78435	2.05043	1	1	22.1934	118.993	95.1946	0.397459	2.89524	2.31619	1	0	0	0.023776	6.55
2018	528	0.0435194	7	6	C3	1.66747	41	23.9895	0.614775	0.349758	0.034247	0.736484	0.605513	0	0.95353	3.2581	1.44939	2.07944	1.94591	4.19382	2.27318	1	1	22.2812	167.926	143.937	0.415196	4.30342	3.68865	1	0	0	0.0266399	6.66
2010	529	0.0006393	0	0	C1	-0.566473	14	20.7162	0.27863	0.501784	0.062719	1.28518	0.136762	0	2.28355	2.94444	0.803037	0	0	0.179245	0.113208	1	1	21.8692	0	0	0.431746	0	0	1	0	0	0.204596	7.73
2011	529	0.0003677	0	0	C1	-1.41721	8	20.8252	0.291967	0.501784	0.066765	1.32149	0.122265	0	2.15483	2.99573	0.797891	0	0	0.21875	0.1875	1	1	21.853	0	0	0.411444	0	0	1	0	0	0.179986	7.88
2012	529	0.0007135	0	0	C1	0.54734	21	20.9102	0.298454	0.511861	0.053373	1.3571	0.13084	0	3.5122	3.04452	0.768158	0	0	0.357143	0.285714	1	1	21.8866	0	0	0.414208	0	0	1	0	0	0.163674	8.33
2013	529	0.0010648	0	0	C1	0.794715	13	20.9891	0.293831	0.512615	0.063961	1.47071	0.176151	0	3.19655	3.09104	0.706774	0	0	0.489362	0.361702	1	1	21.994	0	0	0.428831	0	0	1	0	0	0.137596	8.64
2014	529	0	0	0	C1	-0.79559	16	21.1105	0.270361	0.512615	0.110527	1.35099	0.016476	0	3.76835	3.13549	0.785078	0	0	0.402685	0.255034	1	1	22.0827	0	0	0.42938	0	0	1	0	0	0.126708	9.3
2015	529	0.0173411	0	0	C1	0.686984	22	21.0955	0.208073	0.512615	0.050888	1.31817	0.027174	0	4.94864	3.17805	0.752941	0	0	0.467949	0.269231	1	1	22.1606	0	0	0.416661	0	0	1	0	0	0.113422	9.68
2016	529	0.019094	0	0	C1	-0.150302	50	21.1858	0.214726	0.515031	0.07053	1.35505	0.072822	0	4.45162	3.21888	0.768099	0	0	0.580838	0.36527	1	1	22.2275	0	0	0.401499	0	0	1	0	0	0.105434	9.86
2017	529	0.0162683	0	0	C1	-3.90367	20	21.4377	0.291799	0.515031	0.085863	1.27007	0.115302	0	2.19986	3.2581	0.886019	0	0	0.447368	0.247368	1	1	22.1934	0	0	0.397459	0	0	1	0	0	0.0779813	10.2
2018	529	0.0284216	0	0	C1	-2.29325	23	21.4692	0.256164	0.515031	0.092194	1.20379	0.083639	0	1.48479	3.29584	0.843782	0	0	0.573684	0.278947	1	1	22.2812	0	0	0.415196	0	0	1	0	0	0.0743733	10.56
2010	530	0	0	0	C3	0.225353	12	21.7922	0.375602	0.219578	0.039009	0.532342	0.072415	1	1.42107	2.89037	1.94739	0	0	2.06029	0.879418	1	1	21.8692	0	0	0.431746	0	0	1	0	0	0.123117	6.24
2011	530	0	0	0	C3	-0.0322315	12	21.8396	0.395404	0.219578	0.031331	0.62462	0.245884	1	1.12469	2.94444	1.63889	0	0	2.33689	1.14177	1	1	21.853	0	0	0.411444	0	0	1	0	0	0.10257	6.32
2012	530	0	3	1	C3	0.853515	14	21.8007	0.349769	0.219578	0.042079	0.508101	-0.18316	1	1.03995	2.99573	1.92985	1.38629	0.693147	2.5446	1.27432	1	1	21.8866	65.4022	21.8007	0.414208	1.04931	0.349769	1	0	0	0.111623	6.53
2013	530	0	0	0	C3	0.616927	21	21.8109	0.322938	0.219578	0.053843	0.520175	0.00902	0	1.32238	3.04452	1.93226	0	0	2.86078	1.55422	1	1	21.994	0	0	0.428831	0	0	1	0	0	0.110597	6.57
2014	530	0	0	0	C3	0.609799	21	21.8397	0.324261	0.219578	0.038038	0.473556	-0.071623	0	1.3847	3.09104	2.14203	0	0	3.70823	2.07232	1	1	22.0827	0	0	0.42938	0	0	1	0	0	0.0973406	6.88
2015	530	0	2	1	C3	1.70294	25	22.13	0.335244	0.21339	0.036773	0.450511	0.127517	0	1.6202	3.13549	2.53963	1.09861	0.693147	3.58843	1.89655	1	1	22.1606	44.26	22.13	0.416661	0.670488	0.335244	1	0	0	0.0960823	6.66
2016	530	0	3	1	C3	0.88052	74	22.3294	0.334328	0.199556	0.040134	0.392565	0.106985	0	1.38991	3.17805	2.80051	1.38629	0.693147	3.8311	2.069	1	1	22.2275	66.9882	22.3294	0.401499	1.00298	0.334328	1	0	0	0.0842747	6.75
2017	530	0	5	2	C3	1.96975	44	22.4495	0.378105	0.199556	0.038179	0.388166	0.168708	0	1.08843	3.21888	2.70211	1.79176	1.09861	3.78435	2.05217	1	1	22.1934	112.248	44.8991	0.397459	1.89053	0.756211	1	0	0	0.0680582	6.81
2018	530	0	3	0	C3	1.76858	34	22.4404	0.378905	0.199801	0.020025	0.351463	-0.054647	0	0.90409	3.2581	2.8322	1.38629	0	4.19716	2.2782	1	1	22.2812	67.321	0	0.415196	1.13671	0	1	0	0	0.0765166	6.87
2010	531	0.0180566	0	0	D	2.62959	3	22.5704	0.618082	0.335648	0.043042	0.47817	0.043451	0	1.13796	2.89037	2.1033	0	0	0.844828	0.310345	1	1	21.8692	0	0	0.431746	0	0	1	0	0	0.0771028	7.73
2011	531	0.0111863	0	0	D	0.62836	4	22.5941	0.657995	0.261158	0.016431	0.519604	0.105995	0	1.00354	2.94444	1.94736	0	0	0.84127	0.253968	1	1	21.853	0	0	0.411444	0	0	1	0	0	0.0817568	7.88
2012	531	0.0083645	0	0	D	-0.0980598	3	22.7897	0.6875	0.261158	0.040951	0.436962	-0.057192	0	1.23027	2.99573	2.51157	0	0	0.71875	0.3125	1	1	21.8866	0	0	0.414208	0	0	1	0	0	0.0731529	8.33
2013	531	0.0113524	0	0	D	0.553694	2	22.8501	0.67673	0.261158	0.045781	0.402924	0.043476	0	1.16749	3.04452	2.55679	0	0	0.760563	0.352113	1	1	21.994	0	0	0.428831	0	0	1	0	0	0.0647254	8.64
2014	531	0	0	0	D	1.27746	1	22.7373	0.535875	0.261158	0.099874	0.553422	0.339516	0	1.761	3.09104	1.70514	0	0	1.75676	0.5	1	1	22.0827	0	0	0.42938	0	0	1	0	0	0.0577373	9.3
2015	531	0.0314262	0	0	D	1.65574	2	22.8482	0.52846	0.261158	0.061811	0.280601	-0.493467	0	1.53902	3.13549	3.76127	0	0	2.1039	0.558442	1	1	22.1606	0	0	0.416661	0	0	1	0	0	0.0533484	9.68
2017	531	0.0377493	0	0	D	1.57945	4	22.9423	0.541766	0.261158	0.022017	0.322586	0.125222	0	1.13385	3.21888	3.10202	0	0	1.70526	0.705263	1	1	22.1934	0	0	0.397459	0	0	1	0	0	0.0469842	10.2
2018	531	0.0348736	0	0	D	0.750307	12	23.0558	0.588476	0.261158	0.010507	0.319848	0.05178	0	0.924901	3.2581	3.30368	0	0	2.29897	1.07217	1	1	22.2812	0	0	0.415196	0	0	1	0	0	0.0476745	10.56
2010	532	0.0017477	0	0	D	0.670637	56	20.9358	0.205617	0.100564	0.021181	0.227242	0.275855	0	2.75116	2.94444	4.83316	0	0	0.844828	0.310345	1	1	21.8692	0	0	0.431746	0	0	1	0	0	0.105117	7.73
2011	532	0.0038148	0	0	S	0.777663	39	20.7404	0.18351	0.105693	0.035435	0.189827	-0.163963	0	2.75258	2.99573	4.75489	0	0	0.0322581	0.0322581	1	1	21.853	0	0	0.411444	0	0	1	0	0	0.118078	7.88
2012	532	0.0078531	0	0	S	0.857762	24	20.6897	0.137633	0.13348	0.061357	0.204566	-0.051376	0	2.95597	3.04452	4.7644	0	0	0	0	1	1	21.8866	0	0	0.414208	0	0	1	0	0	0.117438	8.33
2013	532	0.0088845	0	0	S	1.6306	29	20.8039	0.187312	0.149096	0.072969	0.21334	0.077926	0	4.64224	3.09104	4.95474	0	0	0.0666667	0.0666667	1	1	21.994	0	0	0.428831	0	0	1	0	0	0.124115	8.64
2014	532	0.0054706	0	0	S	1.4383	24	20.8213	0.213197	0.150024	0.042062	0.157953	-0.210485	0	4.69268	3.13549	6.38633	0	0	0	0	1	1	22.0827	0	0	0.42938	0	0	1	0	0	0.118567	9.3
2015	532	0.0031465	0	0	S	4.73749	37	20.9252	0.36587	0.14793	0.046762	0.182456	0.228968	0	7.23319	3.17805	5.76506	0	0	0.157895	0.105263	1	1	22.1606	0	0	0.416661	0	0	1	0	0	0.116972	9.68
2016	532	0.0043095	0	0	S	2.42091	25	21.3944	0.582156	0.144887	0.034043	0.194979	0.460573	0	3.86322	3.21888	6.31041	0	0	0.375	0.25	1	1	22.2275	0	0	0.401499	0	0	1	0	0	0.119876	9.86
2017	532	0.0058348	0	0	S	2.54712	27	21.572	0.628915	0.144887	0.030171	0.223218	0.545473	0	2.17224	3.2581	4.87669	0	0	0.555556	0.333333	1	1	22.1934	0	0	0.397459	0	0	1	0	0	0.129746	10.2
2018	532	0.0046509	0	0	S	2.57676	24	21.6715	0.6367	0.144887	0.026279	0.215724	0.107033	0	1.95149	3.29584	4.86591	0	0	0.6	0.333333	1	1	22.2812	0	0	0.415196	0	0	1	0	0	0.150877	10.56
2010	533	0.639577	0	0	C3	3.7167	15	21.6029	0.596963	0.24702	0.057546	1.13682	0.028756	1	3.48208	2.94444	0.851028	0	0	2.06029	0.879418	1	1	21.8692	0	0	0.431746	0	0	1	0	0	0.076768	7.73
2011	533	1	0	0	C3	3.19377	26	21.5167	0.537735	0.248467	0.030462	0.875369	-0.285811	1	2.00397	2.99573	1.09315	0	0	2.33689	1.14177	1	1	21.853	0	0	0.411444	0	0	1	0	0	0.0765331	7.88
2012	533	0.159538	0	0	C3	2.10449	21	21.6058	0.546238	0.248467	0.032678	0.853052	-0.024012	1	1.69141	3.04452	1.22447	0	0	2.54865	1.27568	1	1	21.8866	0	0	0.414208	0	0	1	0	0	0.0693103	8.33
2013	533	0.0168981	0	0	C3	0.785608	31	22.0667	0.497427	0.249664	0.05873	0.739565	0.170669	1	1.243	3.09104	1.65833	0	0	2.86078	1.55422	1	1	21.994	0	0	0.428831	0	0	1	0	0	0.076954	8.64
2014	533	0	0	0	C3	0	29	22.0859	0.483665	0.249664	0.041393	1.00702	0.686157	1		3.13549	1.00255	0	0	3.70823	2.07232	1	1	22.0827	0	0	0.42938	0	0	1	0	0	0.0759674	9.3
2015	533	0	0	0	C3	1.71205	52	22.1501	0.49158	0.249664	0.042598	1.02342	0.06003	1	2.16984	3.17805	1.00846	0	0	3.59066	1.89766	1	1	22.1606	0	0	0.416661	0	0	1	0	0	0.0582048	9.68
2016	533	0	0	0	C3	1.92629	30	21.9046	0.367516	0.173708	0.070526	1.16874	0.050384	0	3.06726	3.21888	0.751154	0	0	3.83419	2.07003	1	1	22.2275	0	0	0.401499	0	0	1	0	0	0.0559462	9.86
2017	533	0.0016345	0	0	C3	3.31644	28	22.1971	0.500873	0.173708	0.017477	2.16846	0.905499	0	2.16805	3.2581	0.528108	0	0	3.7887	2.05391	1	1	22.1934	0	0	0.397459	0	0	1	0	0	0.0620613	10.2
2018	533	0.0060295	0	0	C3	3.34547	22	21.6357	0.622565	0.173708	-0.144251	2.48995	0.156344	1	1.32163	3.29584	0.400945	0	0	4.19967	2.2782	1	1	22.2812	0	0	0.415196	0	0	1	0	0	0.0612306	10.56
2011	537	1	0	0	K	0.61469	1	21.8135	0.543696	0.200174	0.149293	0.522174	-0.029011	0	1.46577	2.99573	2.00242	0	0	0	0	1	1	21.853	0	0	0.411444	0	0	1	0	0	0.0479039	7.43
2012	537	1	0	0	K	-1.30081	2	21.9123	0.538781	0.200174	0.138433	0.568969	0.198518	0	1.6863	3.04452	1.84438	0	0	0	0	1	1	21.8866	0	0	0.414208	0	0	1	0	0	0.0595021	9.02
2013	537	1	0	0	K	-2.6816	2	22.1467	0.5022	0.208247	0.148466	0.400099	-0.164602	0	1.20616	3.09104	2.79097	0	0	0	0	1	1	21.994	0	0	0.428831	0	0	1	0	0	0.0630335	9.42
2014	537	0	0	0	K	3.11703	2	22.2949	0.480995	0.208247	0.096368	0.286242	-0.137333	0	1.40221	3.13549	3.75182	0	0	0	0	1	1	22.0827	0	0	0.42938	0	0	1	0	0	0.0612197	9.29
2017	537	0.0027335	0	0	K	-1.39237	20	25.1393	0.866964	0.74451	0.032481	0.306951	2.1356	0	1.04241	3.2581	3.35461	0	0	0.11236	0.0449438	1	1	22.1934	0	0	0.397459	0	0	1	0	0	0.0667301	10.29
2018	537	0.001795	0	0	K	3.26568	19	25.0534	0.859335	0.74451	0.031506	0.340657	0.25019	0	1.00937	3.29584	2.8072	0	0	0.0967742	0.0215054	1	1	22.2812	0	0	0.415196	0	0	1	0	0	0.0690242	10.83
2010	538	0.0051513	0	0	C2	1.88336	16	22.7558	0.421651	0.415236	0.135843	1.47751	0.404872	0	5.455	2.89037	0.75759	0	0	0.478599	0.322957	1	1	21.8692	0	0	0.431746	0	0	0	0	1	0.0207811	4.94
2011	538	0.0018031	0	0	C2	3.18517	19	22.9305	0.38892	0.415236	0.144811	1.35283	0.122762	0	4.11465	2.94444	0.80363	0	0	0.621776	0.432665	1	1	21.853	0	0	0.411444	0	0	0	0	1	0.0194722	5.08
2012	538	0.0011725	0	0	C2	1.04796	17	23.0901	0.341024	0.415236	0.160215	1.38567	0.209904	0	4.76797	2.99573	0.779141	0	0	0.806539	0.457766	1	1	21.8866	0	0	0.414208	0	0	0	0	1	0.0191948	4.39
2013	538	0.0006378	0	0	C2	1.95915	31	23.279	0.299057	0.415236	0.196027	1.33542	0.155476	0	5.79604	3.04452	0.814485	0	0	0.603774	0.380054	1	1	21.994	0	0	0.428831	0	0	0	0	1	0.019976	4.45
2014	538	0	0	0	C2	0.135617	38	23.517	0.308801	0.415236	0.170919	1.28767	0.189669	0	4.33311	3.09104	0.868556	0	0	0.868766	0.559055	1	1	22.0827	0	0	0.42938	0	0	0	0	1	0.0185062	4.81
2015	538	0.0006541	0	0	C2	-0.828977	45	23.6829	0.298748	0.415236	0.154668	1.16401	0.10225	0	4.21904	3.13549	0.930216	0	0	1.02158	0.738609	1	1	22.1606	0	0	0.416661	0	0	0	0	1	0.0177949	4.43
2016	538	0.0003343	1	0	C2	-0.877617	38	23.9255	0.355604	0.415236	0.133594	1.02151	0.08065	0	3.58102	3.17805	1.0971	0.693147	0	1.15812	0.771367	1	1	22.2275	23.9255	0	0.401499	0.355604	0	0	0	1	0.0162046	4.55
2017	538	0.0158026	0	0	C2	-0.787059	64	24.0448	0.345081	0.415236	0.119816	0.930006	0.084958	0	4.17157	3.21888	1.13934	0	0	1.19089	0.821366	1	1	22.1934	0	0	0.397459	0	0	0	0	1	0.0149359	4.57
2018	538	0.0246411	0	0	C2	-2.22934	41	24.137	0.344171	0.415236	0.113283	0.919702	0.098443	0	2.87964	3.2581	1.13739	0	0	1.29381	0.774914	1	1	22.2812	0	0	0.415196	0	0	0	0	1	0.0149359	4.59
2010	539	0.0178922	0	0	D	2.49641	2	24.267	0.621799	0.489891	0.024348	0.390433	0.033306	0	1.04841	2.89037	2.73657	0	0	0.844828	0.310345	1	1	21.8692	0	0	0.431746	0	0	1	0	0	0.0771028	7.73
2011	539	0.020115	0	0	D	2.42868	2	24.3991	0.664351	0.4899	0.006954	0.392346	0.156455	0	0.988918	2.94444	2.7004	0	0	0.84127	0.253968	1	1	21.853	0	0	0.411444	0	0	1	0	0	0.0817568	7.88
2012	539	0.0105473	0	0	D	0.940735	4	24.9085	0.665573	0.67386	0.041263	0.451743	1.01703	0	1.01506	2.99573	2.22822	0	0	0.71875	0.3125	1	1	21.8866	0	0	0.414208	0	0	1	0	0	0.0731529	8.33
2013	539	0.0148827	0	0	D	1.06818	7	24.9416	0.623187	0.67386	0.065006	0.461444	0.045491	0	0.943839	3.04452	2.20295	0	0	0.760563	0.352113	1	1	21.994	0	0	0.428831	0	0	1	0	0	0.0647254	8.64
2014	539	0.0165235	0	0	D	1.247	5	24.9586	0.597825	0.673869	0.063192	0.424027	-0.05787	0	1.03129	3.09104	2.37842	0	0	1.75676	0.5	1	1	22.0827	0	0	0.42938	0	0	1	0	0	0.0577373	9.3
2015	539	0.0141844	0	0	D	0.710703	3	24.9988	0.57978	0.673869	0.065674	0.364864	-0.114394	0	1.04022	3.13549	2.79585	0	0	2.1039	0.558442	1	1	22.1606	0	0	0.416661	0	0	1	0	0	0.0533484	9.68
2016	539	0.016203	0	0	D	1.37428	2	24.9814	0.584921	0.673869	0.018038	0.318115	-0.118283	0	0.963891	3.17805	3.11612	0	0	1.45238	0.666667	1	1	22.2275	0	0	0.401499	0	0	1	0	0	0.0469372	9.86
2017	539	0.017916	0	0	D	2.02928	44	24.986	0.581694	0.673869	0.01606	0.376101	0.174712	0	0.954549	3.21888	2.66506	0	0	1.70526	0.705263	1	1	22.1934	0	0	0.397459	0	0	1	0	0	0.0469842	10.2
2018	539	0.0172079	0	0	D	1.64788	13	25.0182	0.57019	0.673869	0.012611	0.379785	0.028702	0	0.912862	3.2581	2.67543	0	0	2.29897	1.07217	1	1	22.2812	0	0	0.415196	0	0	1	0	0	0.0476745	10.56
2012	540	0.0555814	0	0	K	4.58744	1	23.9775	0.871495	0.415289	0.019966	0.161891	0.0672	0	1.2411	2.99573	7.28663	0	0	0	0	1	1	21.8866	0	0	0.414208	0	0	0	0	1	0.0595021	4.33
2014	540	0	0	0	K	2.84022	40	24.4936	0.82405	0.396338	0.040135	0.285324	0.5035	0	1.21686	3.09104	3.80961	0	0	0	0	1	1	22.0827	0	0	0.42938	0	0	0	0	1	0.0612197	4.81
2015	540	0	0	0	K	2.49478	67	24.7378	0.766098	0.41783	0.052924	0.311475	0.350735	0	1.43301	3.13549	3.60066	0	0	0.0232558	0	1	1	22.1606	0	0	0.416661	0	0	0	0	1	0.0737735	4.52
2016	540	0.0593813	0	0	K	0	73	24.9882	0.781105	0.449696	0.046663	0.307532	0.264814	0		3.17805	3.65659	0	0	0.0348837	0.0232558	1	1	22.2275	0	0	0.401499	0	0	0	0	1	0.0663669	4.85
2017	540	0.201558	0	0	K	0	48	25.4101	0.824242	0.448865	0.023863	0.17581	-0.188442	0		3.21888	6.87028	0	0	0.11236	0.0449438	1	1	22.1934	0	0	0.397459	0	0	0	0	1	0.0667301	4.93
2018	540	0.139084	0	0	K	0	47	25.3478	0.806701	0.451508	0.013764	0.134303	-0.10515	0		3.2581	7.21415	0	0	0.0967742	0.0215054	1	1	22.2812	0	0	0.415196	0	0	0	0	1	0.0690242	5.02
2010	541	0	0	0	C3	-2.03542	2	21.8638	0.101122	0.134703	0.088541	0.638857	0.145713	1	4.06257	2.94444	1.59941	0	0	2.06029	0.879418	1	1	21.8692	0	0	0.431746	0	0	1	0	0	0.076768	7.73
2011	541	0	4	2	C3	-2.76097	6	21.8724	0.100524	0.134703	0.094611	0.719571	0.155854	1	2.45849	2.99573	1.39569	1.60944	1.09861	2.33079	1.13872	1	1	21.853	87.4897	43.7449	0.411444	0.402096	0.201048	1	0	0	0.0765331	7.88
2012	541	0	0	0	C3	-4.56666	1	21.9611	0.130811	0.134703	0.121211	0.666859	-0.026104	0	1.71644	3.04452	1.56604	0	0	2.54865	1.27568	1	1	21.8866	0	0	0.414208	0	0	1	0	0	0.0693103	8.33
2013	541	0.0091328	0	0	C3	-1.86311	6	21.9393	0.132906	0.134703	0.073962	0.740739	0.147494	0	1.80848	3.09104	1.33526	0	0	2.86078	1.55422	1	1	21.994	0	0	0.428831	0	0	1	0	0	0.076954	8.64
2014	541	0.0067059	0	0	C3	-2.36362	10	22.0415	0.171864	0.134703	0.075006	0.863131	0.214495	0	2.54101	3.13549	1.21771	0	0	3.70823	2.07232	1	1	22.0827	0	0	0.42938	0	0	1	0	0	0.0759674	9.3
2015	541	0.005659	0	0	C3	0.430894	8	22.523	0.163774	0.134703	0.007703	0.587973	-0.062563	0	3.18668	3.17805	2.10254	0	0	3.59066	1.89766	1	1	22.1606	0	0	0.416661	0	0	1	0	0	0.0582048	9.68
2016	541	0.0106977	0	0	C3	-2.70089	6	22.5316	0.179453	0.134703	0.17669	0.554219	0.170266	0	2.01774	3.21888	1.81204	0	0	3.83419	2.07003	1	1	22.2275	0	0	0.401499	0	0	1	0	0	0.0559462	9.86
2017	541	0.0081914	1	0	C3	-1.27932	53	22.4595	0.15437	0.134703	0.126668	0.645413	0.12884	0	2.00035	3.2581	1.49356	0.693147	0	3.78783	2.05391	1	1	22.1934	22.4595	0	0.397459	0.15437	0	1	0	0	0.0620613	10.2
2018	541	0.0051391	4	2	C3	-1.38973	82	22.4439	0.223124	0.134703	0.067321	0.675064	0.000465	0	1.39223	3.29584	1.46981	1.60944	1.09861	4.19632	2.27652	1	1	22.2812	89.7757	44.8878	0.415196	0.892495	0.446247	1	0	0	0.0612306	10.56
2010	543	1.86e-05	0	0	D	2.65918	3	23.265	0.58094	0.545385	0.014167	0.315405	0.137864	0	1.00259	2.89037	3.35636	0	0	0.844828	0.310345	1	1	21.8692	0	0	0.431746	0	0	0	1	0	0.0771028	6.12
2011	543	0	0	0	D	3.17599	7	23.4158	0.667547	0.545385	-0.006612	0.374967	0.36099	0	0.931854	2.94444	2.86768	0	0	0.84127	0.253968	1	1	21.853	0	0	0.411444	0	0	0	1	0	0.0817568	6.42
2012	543	0.0003618	0	0	D	2.30465	2	23.5704	0.670248	0.545385	0.0235	0.477519	0.484349	0	1.0133	2.99573	2.25484	0	0	0.71875	0.3125	1	1	21.8866	0	0	0.414208	0	0	0	1	0	0.0731529	6.25
2013	543	0.00134	0	0	D	0.12036	3	23.8066	0.543037	0.426904	0.090711	0.600777	0.643932	0	0.917426	3.04452	1.737	0	0	0.760563	0.352113	1	1	21.994	0	0	0.428831	0	0	0	1	0	0.0647254	6.5
2014	543	0	0	0	D	0.581701	4	23.858	0.455475	0.426904	0.072853	0.574235	0.023751	0	1.04272	3.09104	1.78619	0	0	1.75676	0.5	1	1	22.0827	0	0	0.42938	0	0	0	1	0	0.0577373	7.4
2015	543	0	0	0	D	0.159528	4	23.8491	0.424879	0.426904	0.08658	0.493773	-0.121911	0	1.08819	3.13549	2.01626	0	0	2.1039	0.558442	1	1	22.1606	0	0	0.416661	0	0	0	1	0	0.0533484	6.98
2016	543	0.0017927	0	0	D	1.2763	5	24.0223	0.450682	0.426904	0.048863	0.426493	-0.058796	0	0.956206	3.17805	2.5472	0	0	1.45238	0.666667	1	1	22.2275	0	0	0.401499	0	0	0	1	0	0.0469372	7.09
2017	543	0.0012634	0	0	D	2.09098	3	24.0022	0.480776	0.426904	0.002957	0.455219	0.14802	0	0.954549	3.21888	2.17471	0	0	1.70526	0.705263	1	1	22.1934	0	0	0.397459	0	0	0	1	0	0.0469842	7.26
2018	543	0.0116255	0	0	D	1.76379	9	24.0871	0.501899	0.428116	0.023073	0.483933	0.09904	0	0.90409	3.2581	2.15406	0	0	2.29897	1.07217	1	1	22.2812	0	0	0.415196	0	0	0	1	0	0.0476745	7.44
2010	544	0.0010924	0	0	C3	-0.40279	5	20.7203	0.410177	0.331797	0.084654	0.367811	0.106035	1	2.18729	2.89037	3.11195	0	0	2.06029	0.879418	1	1	21.8692	0	0	0.431746	0	0	0	1	0	0.0771028	6.08
2011	544	0.0018578	0	0	N	1.25128	4	21.0393	0.508813	0.331797	0.068947	0.33174	0.226295	1	2.64034	2.94444	3.49113	0	0	2.33333	0.833333	1	1	21.853	0	0	0.411444	0	0	0	1	0	0.0817568	6.19
2012	544	0.001106	0	0	D	1.94813	2	21.0811	0.456757	0.324375	0.072261	0.29991	0.069389	1	2.18632	2.99573	3.40407	0	0	0.71875	0.3125	1	1	21.8866	0	0	0.414208	0	0	0	1	0	0.0731529	6.34
2013	544	0.0015511	0	0	D	2.1416	1	21.3398	0.544197	0.315208	0.036493	0.298764	0.167136	1	2.16173	3.04452	3.77764	0	0	0.760563	0.352113	1	1	21.994	0	0	0.428831	0	0	0	1	0	0.0647254	6.51
2014	544	0	0	0	D	0	1	21.5544	0.606739	0.312833	0.032765	0.278801	0.179267	1		3.09104	3.9702	0	0	1.75676	0.5	1	1	22.0827	0	0	0.42938	0	0	0	1	0	0.0577373	6.85
2015	544	0.0001688	0	0	D	1.18747	2	21.6065	0.588091	0.291962	0.043904	0.219856	-0.103758	1	2.73257	3.13549	4.66704	0	0	2.1039	0.558442	1	1	22.1606	0	0	0.416661	0	0	0	1	0	0.0533484	7.05
2016	544	0.0002696	0	0	D	-1.97046	2	22.5484	0.152379	0.56618	0.051703	0.16233	0.807481	1	1.40345	3.17805	6.622	0	0	1.45238	0.666667	1	1	22.2275	0	0	0.401499	0	0	0	1	0	0.0469372	7.1
2017	544	0	7	3	D	-1.15149	10	22.6344	0.175362	0.687253	0.049892	0.150615	0.042194	1	1.30502	3.21888	6.92499	2.07944	1.38629	1.63158	0.673684	1	1	22.1934	158.441	67.9033	0.397459	1.22753	0.526086	0	1	0	0.0469842	7.27
2018	544	0.0008707	18	6	D	-0.706614	22	22.9301	0.330266	0.687253	0.052431	0.12961	0.051944	1	0.932613	3.2581	8.84782	2.94444	1.94591	2.1134	1.01031	1	1	22.2812	412.742	137.581	0.415196	5.94478	1.98159	0	1	0	0.0476745	7.44
2013	545	0.0001227	0	0	C2	-4.74189	1	20.8832	0.357445	0.461593	0.081052	0.719065	2.1356	0	1.6823	3.09104	1.39338	0	0	0.603774	0.380054	1	1	21.994	0	0	0.428831	0	0	0	1	0	0.0283924	6.11
2014	545	0	0	0	C2	0.36723	2	21.4721	0.231992	0.372951	0.025364	0.447056	-0.127292	0	1.69452	3.13549	2.87709	0	0	0.868766	0.559055	1	1	22.0827	0	0	0.42938	0	0	0	1	0	0.0237422	6.27
2015	545	6.02e-05	0	0	C2	1.31895	4	21.6494	0.300855	0.372951	0.056552	0.306023	-0.034113	0	2.71427	3.17805	3.55674	0	0	1.02158	0.738609	1	1	22.1606	0	0	0.416661	0	0	0	1	0	0.024754	6.47
2016	545	0.0001319	0	0	C2	2.32592	5	21.715	0.294113	0.372951	0.046278	0.400734	0.473607	0	2.38133	3.21888	2.57721	0	0	1.16026	0.771367	1	1	22.2275	0	0	0.401499	0	0	0	1	0	0.022479	6.7
2017	545	0.0007778	0	0	C2	-0.326583	8	21.7357	0.271909	0.372951	0.060874	0.639114	0.664326	0	2.0595	3.2581	1.58083	0	0	1.19089	0.821366	1	1	22.1934	0	0	0.397459	0	0	0	1	0	0.0213623	6.84
2018	545	0.0006359	0	0	C2	2.90112	10	21.8632	0.34333	0.372951	0.034716	0.630947	0.065258	0	1.32202	3.29584	1.68585	0	0	1.29381	0.774914	1	1	22.2812	0	0	0.415196	0	0	0	1	0	0.0208879	6.98
2010	546	0	0	0	K	4.55855	2	20.0011	0.678716	0.136492	0.004083	0.178067	-0.455191	0	4.66708	2.89037	6.11228	0	0	0	0	1	1	21.8692	0	0	0.431746	0	0	0	1	0	0.0778829	5.42
2011	546	0	0	0	K	3.33574	3	19.945	0.585151	0.136492	0.048841	0.386098	1.21047	0	3.03129	2.94444	2.41488	0	0	0	0	1	1	21.853	0	0	0.411444	0	0	0	1	0	0.0607107	5.55
2012	546	0	0	0	K	1.93549	2	19.945	0.573679	0.136492	0.012769	0.280444	-0.323762	0	3.10108	2.99573	3.56051	0	0	0	0	1	1	21.8866	0	0	0.414208	0	0	0	1	0	0.0560171	6.06
2013	546	0.007119	0	0	K	3.4997	2	19.945	0.301097	0.136492	0.05823	0.250938	-0.246847	0	3.452	3.04452	3.24262	0	0	0	0	1	1	21.994	0	0	0.428831	0	0	0	1	0	0.0538686	6.11
2014	546	0	1	1	C3	-2.15835	3	22.1317	0.581223	0.410504	0.06145	0.34451	2.1356	0	1.1705	3.09104	2.97758	0.693147	0.693147	3.70698	2.07107	1	1	22.0827	22.1317	22.1317	0.42938	0.581223	0.581223	0	1	0	0.0452676	6.27
2015	546	0.028077	0	0	C3	2.34644	3	22.199	0.543304	0.410504	0.068586	0.440756	0.358047	0	1.62446	3.13549	2.34511	0	0	3.59066	1.89766	1	1	22.1606	0	0	0.416661	0	0	0	1	0	0.0463425	6.47
2016	546	0.0389504	0	0	C3	0.577198	3	22.3564	0.544929	0.409629	0.069002	0.455526	0.160219	0	1.39581	3.17805	2.36588	0	0	3.83419	2.07003	1	1	22.2275	0	0	0.401499	0	0	0	1	0	0.0510573	6.7
2017	546	0.0173501	8	8	C3	1.87365	20	22.8015	0.516107	0.374603	0.061316	0.773938	1.34435	0	1.87851	3.21888	1.575	2.19722	2.19722	3.78174	2.04696	1	1	22.1934	182.412	182.412	0.397459	4.12886	4.12886	0	1	0	0.0506943	6.84
2018	546	0.0176496	0	0	N	1.62234	17	22.8533	0.493778	0.374603	0.054277	0.972091	0.571742	0	1.21421	3.2581	1.05535	0	0	8.84091	4.38636	0	0	22.2812	0	0	0.415196	0	0	0	1	0	0.0445427	6.98
2010	547	0.0136108	0	0	C3	1.08316	25	21.3515	0.280524	0.199603	0.028914	0.250312	0.164389	0	1.89935	2.89037	4.19276	0	0	2.06029	0.879418	1	1	21.8692	0	0	0.431746	0	0	1	0	0	0.0663393	6.72
2011	547	0.007423	0	0	C3	-1.26148	25	21.5027	0.244076	0.245371	0.066161	0.201623	-0.085663	0	1.34475	2.94444	5.33393	0	0	2.33689	1.14177	1	1	21.853	0	0	0.411444	0	0	1	0	0	0.0599497	6.91
2012	547	0	0	0	C3	-0.554856	31	21.673	0.318555	0.221477	0.061552	0.177768	0.036216	0	1.33757	2.99573	6.10312	0	0	2.54865	1.27568	1	1	21.8866	0	0	0.414208	0	0	1	0	0	0.0529712	7.33
2013	547	0.0708345	0	0	C3	0.799789	26	21.7661	0.373312	0.216392	0.057751	0.197757	0.265828	1	1.43341	3.04452	5.29198	0	0	2.86078	1.55422	1	1	21.994	0	0	0.428831	0	0	1	0	0	0.0479398	7.47
2014	547	0.0242316	0	0	C3	1.06416	36	21.9711	0.300708	0.190453	0.072534	0.270881	0.596533	1	3.6015	3.09104	4.06866	0	0	3.70823	2.07232	1	1	22.0827	0	0	0.42938	0	0	1	0	0	0.0415622	8.09
2015	547	0.020044	0	0	C3	-1.91193	78	22.638	0.189144	0.08927	0.058774	0.305264	0.311624	0	2.8704	3.13549	6.04337	0	0	3.59066	1.89766	1	1	22.1606	0	0	0.416661	0	0	1	0	0	0.0357915	8.96
2016	547	0.01825	0	0	C3	0	59	22.6614	0.223353	0.08927	0.040394	0.295056	0.818877	0		3.17805	3.40114	0	0	3.83419	2.07003	1	1	22.2275	0	0	0.401499	0	0	1	0	0	0.0281124	9.15
2017	547	0.0297438	0	0	C3	0	72	22.7803	0.255145	0.08927	0.042408	0.322622	0.150743	0		3.21888	3.24359	0	0	3.7887	2.05391	1	1	22.1934	0	0	0.397459	0	0	1	0	0	0.0226501	9.5
2018	547	0.117082	0	0	C3	0.161031	128	22.9563	0.22516	0.08927	0.059203	0.409995	0.496127	0	1.30621	3.2581	2.65307	0	0	4.19967	2.2782	1	1	22.2812	0	0	0.415196	0	0	1	0	0	0.0470568	9.87
2010	548	0	0	0	G	0.957823	10	21.5138	0.329299	0.30312	0.045771	0.154557	0.504153	0	1.75572	2.89037	6.60848	0	0	0.0377358	0.0188679	1	1	21.8692	0	0	0.431746	0	0	0	1	0	0.0772391	5.47
2011	548	0	0	0	G	0.57156	10	21.4527	0.277067	0.30312	0.03158	0.126241	-0.190458	0	1.16049	2.94444	7.67951	0	0	0.0175439	0.0175439	1	1	21.853	0	0	0.411444	0	0	0	1	0	0.0713571	5.68
2012	548	0	0	0	G	0.191838	8	21.4933	0.292067	0.30312	0.019153	0.109419	-0.142323	0	1.23157	2.99573	9.32447	0	0	0.047619	0.047619	1	1	21.8866	0	0	0.414208	0	0	0	1	0	0.0675476	5.7
2013	548	0	0	0	G	0.691186	9	21.3871	0.228587	0.30312	0.009572	0.107949	-0.044031	0	1.45442	3.04452	8.77165	0	0	0.047619	0.047619	1	1	21.994	0	0	0.428831	0	0	0	1	0	0.0628997	5.84
2014	548	0	0	0	G	-0.139435	9	21.3872	0.219023	0.30312	0.009988	0.105897	-0.071085	0	2.19029	3.09104	9.44346	0	0	0.047619	0.047619	1	1	22.0827	0	0	0.42938	0	0	0	1	0	0.0646389	6.78
2015	548	0	0	0	G	1.80415	13	21.4452	0.273105	0.30312	0.00373	0.091423	-0.110867	0	3.19549	3.13549	11.1281	0	0	0.0724638	0.057971	1	1	22.1606	0	0	0.416661	0	0	0	1	0	0.0650011	7.09
2016	548	0	0	0	G	-0.280661	6	21.5883	0.348942	0.30312	0.022562	0.095404	0.156394	0	2.04941	3.17805	11.1281	0	0	0.0958904	0.0410959	1	1	22.2275	0	0	0.401499	0	0	0	1	0	0.0585013	7.07
2017	548	0	0	0	G	-0.668031	5	21.4563	0.21483	0.30312	0.054788	0.435728	2.1356	0	1.81223	3.21888	2.14378	0	0	0.25641	0.217949	1	1	22.1934	0	0	0.397459	0	0	0	1	0	0.0526451	7.33
2018	548	0	0	0	G	0.009623	20	21.4804	0.231998	0.32312	0.014633	0.141766	-0.498563	0	1.25747	3.2581	7.13912	0	0	0.247059	0.141177	1	1	22.2812	0	0	0.415196	0	0	0	1	0	0.0518829	7.6
2010	550	0.0648474	0	0	C3	-5.41658	6	23.1425	0.444496	0.410299	0.178887	1.61457	0.511319	0	2.29722	2.89037	0.712696	0	0	2.06029	0.879418	1	1	21.8692	0	0	0.431746	0	0	0	1	0	0.184101	5.61
2011	550	0.0584105	4	1	C3	-3.12092	7	23.193	0.37164	0.410299	0.164877	1.51421	0.107123	0	1.59626	2.94444	0.677084	1.60944	0.693147	2.33079	1.14024	1	1	21.853	92.7722	23.193	0.411444	1.48656	0.37164	0	1	0	0.204126	5.8
2012	550	0.0625781	0	0	C3	-3.52836	5	23.2967	0.375408	0.410299	0.1233	1.39929	0.001014	0	1.45982	2.99573	0.750305	0	0	2.54865	1.27568	1	1	21.8866	0	0	0.414208	0	0	0	1	0	0.223879	5.68
2013	550	0.0304064	0	0	C3	-3.71635	5	23.5256	0.443279	0.410299	0.116066	1.4117	0.195425	0	1.71556	3.04452	0.789085	0	0	2.86078	1.55422	1	1	21.994	0	0	0.428831	0	0	0	1	0	0.22586	5.83
2014	550	0.0463108	1	1	C3	-4.03505	6	23.6935	0.456394	0.410299	0.117164	1.41948	0.222482	0	1.68868	3.09104	0.763453	0.693147	0.693147	3.70698	2.07107	1	1	22.0827	23.6935	23.6935	0.42938	0.456394	0.456394	0	1	0	0.221213	6.74
2015	550	0.055896	1	0	C3	-2.07351	4	23.7702	0.430844	0.410299	0.109604	1.20984	-0.039526	0	1.5385	3.13549	0.858236	0.693147	0	3.58954	1.89766	1	1	22.1606	23.7702	0	0.416661	0.430844	0	0	1	0	0.207863	6.82
2016	550	0.0522791	4	2	C3	-2.9582	4	23.9217	0.493372	0.410299	0.057878	1.16958	0.085864	0	1.30629	3.17805	0.919645	1.60944	1.09861	3.83007	2.06797	1	1	22.2275	95.6867	47.8434	0.401499	1.97349	0.986744	0	1	0	0.188843	7.04
2017	550	0.0592071	9	2	C3	-0.175662	18	23.996	0.52348	0.410299	0.027161	1.2322	0.176909	0	0.979944	3.21888	0.841701	2.30259	1.09861	3.78087	2.05217	1	1	22.1934	215.964	47.992	0.397459	4.71132	1.04696	0	1	0	0.175127	7.28
2018	550	0.0753265	18	7	C3	1.44725	16	23.8759	0.556152	0.410299	0.00369	1.13496	-0.098782	0	0.940426	3.2581	0.828215	2.94444	2.07944	4.18463	2.27235	1	1	22.2812	429.765	167.131	0.415196	10.0107	3.89306	0	1	0	0.170232	7.52
2010	551	0.0009083	0	0	C3	1.05905	15	21.816	0.465396	0.336979	0.045251	0.895877	0.305407	0	1.92327	2.89037	1.32365	0	0	2.06029	0.879418	1	1	21.8692	0	0	0.431746	0	0	1	0	0	0.105117	8.59
2011	551	0.0010108	0	0	S	1.20667	12	21.875	0.478884	0.340953	0.02757	0.809232	0.103705	0	1.22685	2.94444	1.2722	0	0	0.0322581	0.0322581	1	1	21.853	0	0	0.411444	0	0	1	0	0	0.118078	9.18
2012	551	0.0007419	0	0	S	1.77504	12	21.8964	0.488602	0.340953	0.012296	0.630296	-0.189456	0	1.34142	2.99573	1.60355	0	0	0	0	1	1	21.8866	0	0	0.414208	0	0	1	0	0	0.117438	9.94
2013	551	0.0092135	0	0	S	1.49705	13	21.9541	0.497835	0.340953	0.027968	0.671176	0.10819	0	1.59386	3.04452	1.53285	0	0	0.0666667	0.0666667	1	1	21.994	0	0	0.428831	0	0	1	0	0	0.124115	9.86
2014	551	0	0	0	S	1.58386	17	21.9117	0.463045	0.340953	0.023429	0.677988	0.017709	0	1.68206	3.09104	1.44373	0	0	0	0	1	1	22.0827	0	0	0.42938	0	0	1	0	0	0.118567	9.64
2015	551	0	0	0	S	1.99229	9	21.9227	0.482095	0.343288	0.018832	0.651532	-0.054181	0	2.07605	3.13549	1.54326	0	0	0.157895	0.105263	1	1	22.1606	0	0	0.416661	0	0	1	0	0	0.116972	9.3
2016	551	0	0	0	S	1.16396	33	22.1123	0.486747	0.343288	0.029245	0.622748	0.061407	0	1.53903	3.17805	1.7576	0	0	0.375	0.25	1	1	22.2275	0	0	0.401499	0	0	1	0	0	0.119876	9.26
2017	551	0	0	0	S	1.07327	23	22.1625	0.49669	0.343288	0.032811	0.629634	0.135114	0	1.2793	3.21888	1.62806	0	0	0.555556	0.333333	1	1	22.1934	0	0	0.397459	0	0	1	0	0	0.129746	9.46
2018	551	0	0	0	S	1.16159	20	22.2003	0.508004	0.357741	0.036295	0.69411	0.151793	0	1.03873	3.2581	1.46789	0	0	0.6	0.333333	1	1	22.2812	0	0	0.415196	0	0	1	0	0	0.150877	9.67
2010	552	0.0006179	0	0	B	-1.37427	3	20.2519	0.303679	0.471093	0.093483	1.2827	0.454032	0	4.06108	2.89037	0.80445	0	0	5.24324	2.94595	1	1	21.8692	0	0	0.431746	0	0	0	0	1	0.363514	3.28
2011	552	0	0	0	B	2.62851	2	20.4133	0.317642	0.471093	0.104316	1.51661	0.326906	0	3.2702	2.94444	0.712472	0	0	4.13954	2.67442	1	1	21.853	0	0	0.411444	0	0	0	0	1	0.36089	3.37
2012	552	5.88e-05	0	0	B	-3.63809	1	22.3492	0.573852	0.471135	0.100292	0.909237	2.1356	0	1.22435	2.99573	1.25335	0	0	3.81395	2.18605	1	1	21.8866	0	0	0.414208	0	0	0	0	1	0.355701	3.26
2013	552	8.83e-05	0	0	B	0.917975	1	22.4698	0.54552	0.738294	0.079209	0.688535	-0.081695	0	1.39485	3.04452	1.53987	0	0	4.22222	2.28889	1	1	21.994	0	0	0.428831	0	0	0	0	1	0.36129	3.49
2014	552	0	0	0	B	2.3416	2	22.5641	0.570138	0.738294	0.055165	0.548897	-0.11299	0	1.3558	3.09104	1.90765	0	0	4.94118	2.92157	1	1	22.0827	0	0	0.42938	0	0	0	0	1	0.352364	3.86
2015	552	0.0019809	0	0	B	0.182002	12	22.9487	0.338593	0.464153	0.023164	0.340227	-0.198763	0	1.18075	3.13549	3.49755	0	0	3.90164	2.31148	1	1	22.1606	0	0	0.416661	0	0	0	0	1	0.333944	4.5
2016	552	0.0027717	0	0	B	0.352499	4	22.9251	0.305095	0.464153	0.024315	0.325435	0.124941	0	1.17961	3.17805	3.03652	0	0	3.80328	2.32787	1	1	22.2275	0	0	0.401499	0	0	0	0	1	0.315668	4.54
2017	552	0.0024763	0	0	B	-1.04316	12	23.0069	0.299799	0.464153	0.058645	0.422269	0.33686	0	1.08188	3.21888	2.46494	0	0	4.16129	2.43548	1	1	22.1934	0	0	0.397459	0	0	0	0	1	0.308539	4.67
2018	552	0.003108	0	0	B	-0.966919	6	23.0388	0.279271	0.464153	0.057517	0.41042	0.028062	0	0.90409	3.2581	2.4754	0	0	4.19672	2.39344	1	1	22.2812	0	0	0.415196	0	0	0	0	1	0.315249	4.8
2011	553	0	0	0	C2	1.53405	2	21.553	0.491651	0.200173	0.024425	0.862975	0.210788	0	1.46307	2.94444	1.20598	0	0	0.621776	0.432665	1	1	21.853	0	0	0.411444	0	0	0	1	0	0.0298253	5.7
2012	553	0	0	0	C2	1.09263	4	21.601	0.474181	0.20152	0.044455	0.998329	0.233589	0	1.49737	2.99573	1.02573	0	0	0.806539	0.457766	1	1	21.8866	0	0	0.414208	0	0	0	1	0	0.0263442	6.21
2013	553	0	0	0	C2	-0.961954	11	21.7196	0.428993	0.20152	0.125145	1.20399	0.312697	0	2.4736	3.04452	0.879747	0	0	0.603774	0.380054	1	1	21.994	0	0	0.428831	0	0	0	1	0	0.0283924	6.58
2014	553	0	1	1	C2	-1.28635	9	21.7997	0.315886	0.20152	0.174135	1.10984	0.017125	0	2.5745	3.09104	0.937121	0.693147	0.693147	0.866142	0.556431	1	1	22.0827	21.7997	21.7997	0.42938	0.315886	0.315886	0	1	0	0.0237422	7.16
2015	553	0	2	2	C2	0	5	21.8143	0.295535	0.20152	0.048026	0.734132	-0.306992	0		3.13549	1.37205	1.09861	1.09861	1.01679	0.733813	1	1	22.1606	43.6285	43.6285	0.416661	0.591069	0.591069	0	1	0	0.024754	7.35
2016	553	0	2	2	C2	0.999632	9	21.8168	0.328263	0.20152	-0.024988	0.622169	-0.14526	0	2.66968	3.17805	1.60933	1.09861	1.09861	1.15598	0.767094	1	1	22.2275	43.6337	43.6337	0.401499	0.656525	0.656525	0	1	0	0.022479	7.47
2017	553	0.0480217	0	0	C2	-5.41658	11	24.4024	0.525974	0.74451	0.040624	0.625954	2.1356	0	1.04446	3.21888	1.66308	0	0	1.19089	0.821366	1	1	22.1934	0	0	0.397459	0	0	0	1	0	0.0213623	7.78
2018	553	0.0367447	0	0	C2	1.13871	22	24.4801	0.479588	0.740177	0.058293	0.621527	0.075381	0	0.986237	3.2581	1.67138	0	0	1.29381	0.774914	1	1	22.2812	0	0	0.415196	0	0	0	1	0	0.0208879	8.11
2010	554	0	0	0	F	0.153721	5	20.6713	0.0814459	0.245719	0.007813	2.48995	0.080857	0	3.59221	2.89037	0.400945	0	0	0.0126582	0	1	1	21.8692	0	0	0.431746	0	0	1	0	0	0.0382171	6.75
2011	554	0	0	0	F	0.274645	3	20.654	0.0555584	0.245719	0.009782	2.48995	0.239065	0	2.96539	2.94444	0.400945	0	0	0.030303	0.030303	1	1	21.853	0	0	0.411444	0	0	1	0	0	0.034872	6.85
2012	554	0	0	0	F	-0.257252	5	20.7205	0.0993638	0.245719	0.024556	2.48995	-0.008323	0	2.11347	2.99573	0.400945	0	0	0.0353982	0	1	1	21.8866	0	0	0.414208	0	0	1	0	0	0.0318136	7.24
2013	554	0	0	0	F	-0.238744	4	20.843	0.190248	0.245719	0.011818	2.48995	-0.00349	0	1.97854	3.04452	0.400945	0	0	0	0	1	1	21.994	0	0	0.428831	0	0	1	0	0	0.0338268	7.39
2014	554	0	0	0	F	2.05694	4	20.8137	0.160959	0.245719	0.005778	2.48995	0.022744	0	3.1964	3.09104	0.400945	0	0	0.109244	0.10084	1	1	22.0827	0	0	0.42938	0	0	1	0	0	0.028841	7.76
2015	554	0	0	0	F	2.49563	5	20.784	0.139825	0.245719	0.003492	2.46924	-0.248407	0	4.57303	3.13549	0.400945	0	0	0.15748	0.133858	1	1	22.1606	0	0	0.416661	0	0	1	0	0	0.0292621	7.85
2016	554	0	0	0	F	2.0568	8	20.8058	0.154088	0.245719	0.004331	2.48995	-0.058759	0	4.05862	3.17805	0.400945	0	0	0.251908	0.21374	1	1	22.2275	0	0	0.401499	0	0	1	0	0	0.0273978	7.94
2017	554	0	0	0	F	0.418925	6	20.8767	0.209542	0.245719	0.002528	2.41495	-0.017486	0	2.93286	3.21888	0.42876	0	0	0.178571	0.164286	1	1	22.1934	0	0	0.397459	0	0	1	0	0	0.0329245	8.08
2018	554	0	0	0	F	1.11997	5	20.9613	0.287817	0.245719	0.001687	2.48995	0.131882	0	1.92632	3.2581	0.412253	0	0	0.297101	0.289855	1	1	22.2812	0	0	0.415196	0	0	1	0	0	0.0345834	8.23
2014	555	0	0	0	I	0.71053	163	22.5801	0.537506	0.431161	0.046176	1.05483	-0.149665	0	1.45211	3.04452	0.97627	0	0	2.22314	1.72727	1	1	22.0827	0	0	0.42938	0	0	1	0	0	0.300607	9.3
2015	555	0.966615	0	0	I	1.75666	244	22.7209	0.552271	0.424423	0.054009	0.974642	0.023456	0	2.22334	3.09104	1.09814	0	0	2.03623	1.71015	1	1	22.1606	0	0	0.416661	0	0	1	0	0	0.209095	9.68
2016	555	0.770094	0	0	I	0.914335	302	22.9744	0.507574	0.404326	0.030246	0.950132	0.193875	0	1.44493	3.13549	1.18516	0	0	2.02825	1.53672	1	1	22.2275	0	0	0.401499	0	0	1	0	0	0.145847	9.86
2017	555	0.757291	0	0	I	1.76227	276	23.0954	0.537705	0.404326	0.03147	0.809877	0.021554	0	1.54816	3.17805	1.30936	0	0	2.38278	1.94258	1	1	22.1934	0	0	0.397459	0	0	1	0	0	0.109135	10.2
2018	555	0.785344	0	0	I	2.00387	402	23.0932	0.530334	0.404326	0.004414	0.847712	0.108743	0	1.3606	3.21888	1.17835	0	0	2.46875	1.99107	1	1	22.2812	0	0	0.415196	0	0	1	0	0	0.0959871	10.56
2016	557	0.0036909	0	0	G	1.28786	3	22.3425	0.220359	0.294725	0.001571	0.088041	-0.227825	0	1.31765	3.13549	10.9029	0	0	0.0958904	0.0410959	1	1	22.2275	0	0	0.401499	0	0	0	0	1	0.0585013	5.14
2017	557	0.0022161	0	0	G	0	6	22.3415	0.202265	0.294725	0.017237	0.130709	0.42433	0		3.17805	7.64649	0	0	0.25641	0.217949	1	1	22.1934	0	0	0.397459	0	0	0	0	1	0.0526451	5.3
2018	557	0.0011919	0	0	G	0.281356	7	22.4765	0.146288	0.294725	0.027245	0.140688	0.153564	0	1.0051	3.21888	7.58724	0	0	0.247059	0.141177	1	1	22.2812	0	0	0.415196	0	0	0	0	1	0.0518829	5.46
2010	558	0.771966	0	0	K	3.74522	13	22.0477	0.76416	0.659345	0.05255	0.578544	0.625752	0	1.49187	3.13549	2.0617	0	0	0	0	1	1	21.8692	0	0	0.431746	0	0	1	0	0	0.0402659	8.18
2011	558	0.728608	0	0	K	4.73588	7	22.2541	0.781555	0.659345	0.012381	0.237001	-0.455358	0	1.2308	3.17805	4.65336	0	0	0	0	1	1	21.853	0	0	0.411444	0	0	1	0	0	0.0479039	8.31
2012	558	1	0	0	K	2.98526	2	22.4945	0.806471	0.500683	0.009492	0.223933	0.183576	0	1.23837	3.21888	4.99964	0	0	0	0	1	1	21.8866	0	0	0.414208	0	0	1	0	0	0.0595021	9.28
2013	558	1	0	0	K	2.68872	1	22.5581	0.843875	0.500683	0.010014	0.345131	0.782176	0	1.18986	3.2581	2.98955	0	0	0	0	1	1	21.994	0	0	0.428831	0	0	1	0	0	0.0630335	9.37
2014	558	0	0	0	K	0	3	22.2661	0.6261	0.476969	0.023103	0.673577	0.774199	0		3.29584	1.25843	0	0	0	0	1	1	22.0827	0	0	0.42938	0	0	1	0	0	0.0612197	9.73
2015	558	1	0	0	K	5.10972	47	21.7638	0.521308	0.476969	-0.0938	0.673383	-0.31991	0	7.23319	3.3322	1.11969	0	0	0.0232558	0	1	1	22.1606	0	0	0.416661	0	0	1	0	0	0.0737735	10
2016	558	1	0	0	K	0	21	21.6574	0.45875	0.476969	0.020454	1.41388	0.503182	0		3.3673	0.669664	0	0	0.0348837	0.0232558	1	1	22.2275	0	0	0.401499	0	0	1	0	0	0.0663669	9.97
2017	558	0.0185648	0	0	K	3.626	16	21.6602	0.457423	0.476969	0.017642	0.51962	-0.498563	0	2.95662	3.4012	1.92721	0	0	0.11236	0.0449438	1	1	22.1934	0	0	0.397459	0	0	1	0	0	0.0667301	10.29
2018	558	0.0017824	0	0	K	0.808452	11	21.736	0.509575	0.476969	-0.020452	0.264829	-0.46953	0	1.86709	3.43399	3.91903	0	0	0.0967742	0.0215054	1	1	22.2812	0	0	0.415196	0	0	1	0	0	0.0690242	10.62
2010	559	0.0429959	0	0	C3	-0.990589	6	22.8125	0.499961	0.515291	0.068029	1.1261	0.403919	0	2.59805	2.89037	1.03311	0	0	2.06029	0.879418	1	1	21.8692	0	0	0.431746	0	0	1	0	0	0.184101	8.18
2011	559	0.0773137	0	0	C3	-0.426461	6	22.8985	0.531791	0.515291	0.060345	0.968238	0.045242	0	1.55496	2.94444	1.07721	0	0	2.33689	1.14177	1	1	21.853	0	0	0.411444	0	0	1	0	0	0.204126	8.31
2012	559	0.051391	2	1	C3	0.429167	9	22.8708	0.535614	0.515291	0.042721	0.933309	0.020353	0	1.3703	2.99573	1.0268	1.09861	0.693147	2.54595	1.27432	1	1	21.8866	45.7415	22.8708	0.414208	1.07123	0.535614	1	0	0	0.223879	9.28
2013	559	0.0803156	2	1	C3	0.71454	14	22.9998	0.605591	0.515291	0.062956	0.966025	0.110596	0	1.47304	3.04452	1.05188	1.09861	0.693147	2.8581	1.55288	1	1	21.994	45.9996	22.9998	0.428831	1.21118	0.605591	1	0	0	0.22586	9.37
2014	559	0	1	1	C3	-0.695081	25	23.2001	0.633816	0.515291	0.072278	0.908153	0.061186	0	2.53745	3.09104	1.21104	0.693147	0.693147	3.70698	2.07107	1	1	22.0827	23.2001	23.2001	0.42938	0.633816	0.633816	1	0	0	0.221213	9.73
2015	559	0.112995	0	0	C3	1.21662	29	23.2685	0.640637	0.515291	0.068035	0.830948	0.041974	0	4.70668	3.13549	1.24463	0	0	3.59066	1.89766	1	1	22.1606	0	0	0.416661	0	0	1	0	0	0.207863	10
2016	559	0.159231	4	4	C3	1.99382	31	23.1672	0.589862	0.515291	0.073077	0.885097	0.053155	0	3.22693	3.17805	1.06786	1.60944	1.60944	3.83007	2.06591	1	1	22.2275	92.6686	92.6686	0.401499	2.35945	2.35945	1	0	0	0.188843	9.97
2017	559	0.206598	0	0	C3	0.585016	78	23.1682	0.532298	0.565019	0.080144	0.967952	0.034158	0	2.95606	3.21888	1.03363	0	0	3.7887	2.05391	1	1	22.1934	0	0	0.397459	0	0	1	0	0	0.175127	10.29
2018	559	0.291773	2	0	C3	0.782982	64	23.2122	0.546613	0.565085	0.063492	0.963797	0.018633	0	1.71657	3.2581	1.0604	1.09861	0	4.19799	2.2782	1	1	22.2812	46.4244	0	0.415196	1.09323	0	1	0	0	0.170232	10.62
2010	560	0.175577	0	0	F	1.76862	5	21.9351	0.815963	0.311274	0.008821	0.44239	0.108702	0	1.25001	2.94444	2.44017	0	0	0.0126582	0	1	1	21.8692	0	0	0.431746	0	0	0	0	1	0.0402659	4.94
2011	560	0.144344	0	0	F	3.34533	16	22.1517	0.75425	0.254273	0.022782	0.377064	0.13018	0	1.06178	2.99573	2.68136	0	0	0.030303	0.030303	1	1	21.853	0	0	0.411444	0	0	0	0	1	0.0479039	5.08
2012	560	0.190737	0	0	F	3.76905	9	22.0974	0.716999	0.254273	0.039076	0.681626	0.77936	0	1.01904	3.04452	1.42724	0	0	0.0353982	0	1	1	21.8866	0	0	0.414208	0	0	0	0	1	0.0595021	4.39
2013	560	0.105303	0	0	F	3.3227	27	22.295	0.745479	0.243996	0.021414	0.408634	-0.353085	0	1.01697	3.09104	2.68814	0	0	0	0	1	1	21.994	0	0	0.428831	0	0	0	0	1	0.0630335	4.45
2014	560	0	0	0	F	3.57511	58	22.2235	0.716329	0.246275	0.01924	0.352829	-0.084272	0	1.35011	3.13549	2.73294	0	0	0.109244	0.10084	1	1	22.0827	0	0	0.42938	0	0	0	0	1	0.0612197	4.81
2015	560	0	0	0	F	2.02786	108	22.531	0.382268	0.19337	0.003823	0.253048	-0.183949	1	1.48876	3.17805	4.55467	0	0	0.15748	0.133858	1	1	22.1606	0	0	0.416661	0	0	0	0	1	0.0737735	4.43
2016	560	0	0	0	F	0	93	22.6234	0.431852	0.19337	0.013719	0.299864	0.431921	1		3.21888	3.48888	0	0	0.251908	0.21374	1	1	22.2275	0	0	0.401499	0	0	0	0	1	0.0663669	4.55
2017	560	0	0	0	F	1.23511	62	23.5642	0.530688	0.13922	0.006362	0.110713	-0.312045	1	1.0914	3.2581	11.1281	0	0	0.178571	0.164286	1	1	22.1934	0	0	0.397459	0	0	0	0	1	0.0667301	4.57
2018	560	0	0	0	K	1.24634	83	23.6339	0.483221	0.174498	0.039204	0.602356	1.89558	1	1.03936	3.29584	1.71798	0	0	0.0967742	0.0215054	1	1	22.2812	0	0	0.415196	0	0	0	0	1	0.0690242	4.59
2010	561	0.0782029	0	0	C3	-5.41658	56	20.9723	0.38777	0.423073	0.084994	0.685696	2.1356	0	2.38808	2.94444	1.54741	0	0	2.06029	0.879418	1	1	21.8692	0	0	0.431746	0	0	0	0	1	0.0663393	3.92
2011	561	0.0853281	0	0	C3	1.01344	58	21.0808	0.37062	0.423073	0.09006	0.697239	0.140742	0	1.89293	2.99573	1.51196	0	0	2.33689	1.14177	1	1	21.853	0	0	0.411444	0	0	0	0	1	0.0599497	4.31
2012	561	0.0692726	0	0	C3	2.09352	78	21.2077	0.428241	0.423073	0.021082	0.592909	-0.042905	0	1.60081	3.04452	1.79346	0	0	2.54865	1.27568	1	1	21.8866	0	0	0.414208	0	0	0	0	1	0.0529712	5.11
2013	561	0.0360484	0	0	C3	1.36303	69	21.234	0.405321	0.423073	0.018301	0.481123	-0.125599	0	2.49219	3.09104	2.10587	0	0	2.86078	1.55422	1	1	21.994	0	0	0.428831	0	0	0	0	1	0.0479398	5.62
2014	561	0	0	0	C3	2.21394	59	21.3682	0.45517	0.423073	0.024042	0.518414	0.170112	0	3.1776	3.13549	2.0582	0	0	3.70823	2.07232	1	1	22.0827	0	0	0.42938	0	0	0	0	1	0.0415622	6.29
2015	561	0	2	1	C3	2.22228	69	21.5415	0.503268	0.423073	0.044752	0.516292	0.163124	0	4.22117	3.17805	2.10423	1.09861	0.693147	3.58843	1.89655	1	1	22.1606	43.0829	21.5415	0.416661	1.00654	0.503268	0	0	1	0.0357915	6.21
2016	561	0.146778	1	0	C3	3.24624	75	21.5598	0.457936	0.423073	0.046336	0.489239	0.039025	0	3.59624	3.21888	2.06278	0.693147	0	3.83316	2.07003	1	1	22.2275	21.5599	0	0.401499	0.457936	0	0	0	1	0.0281124	6.57
2017	561	0.100988	2	1	C3	1.04133	54	21.7443	0.495297	0.41733	0.034973	0.478598	0.087227	0	2.331	3.2581	2.28159	1.09861	0.693147	3.78696	2.05304	1	1	22.1934	43.4886	21.7443	0.397459	0.990594	0.495297	0	0	1	0.0226501	6.94
2018	561	0.0905513	1	1	C3	1.72357	63	21.7909	0.483476	0.416829	0.034898	0.43057	0.005801	0	1.63843	3.29584	2.37658	0.693147	0.693147	4.19883	2.27736	1	1	22.2812	21.7909	21.7909	0.415196	0.483476	0.483476	0	0	1	0.0470568	7.34
2011	566	0	0	0	C2	-1.95179	26	21.4262	0.340401	0.216751	0.069915	0.462445	0.177201	0	2.55954	2.99573	2.79804	0	0	0.621776	0.432665	1	1	21.853	0	0	0.411444	0	0	1	0	0	0.0194722	4.76
2012	566	0	0	0	C2	0.932135	13	21.739	0.460584	0.216751	0.0331	0.397337	0.315912	0	2.19128	3.04452	2.9072	0	0	0.806539	0.457766	1	1	21.8866	0	0	0.414208	0	0	1	0	0	0.0191948	5.46
2013	566	0	0	0	C2	1.18261	19	21.968	0.542144	0.216751	0.032654	0.326781	0.072215	0	2.0866	3.09104	3.40891	0	0	0.603774	0.380054	1	1	21.994	0	0	0.428831	0	0	1	0	0	0.019976	5.68
2014	566	0.0058218	0	0	C2	2.07342	19	22.0244	0.529454	0.224786	0.047755	0.375973	0.318839	0	2.57823	3.13549	2.73476	0	0	0.868766	0.559055	1	1	22.0827	0	0	0.42938	0	0	1	0	0	0.0185062	5.87
2015	566	0.0044667	0	0	C2	2.32233	26	22.3089	0.480438	0.296076	0.046214	0.384269	0.223796	0	4.46376	3.17805	2.97003	0	0	1.02158	0.738609	1	1	22.1606	0	0	0.416661	0	0	1	0	0	0.0177949	5.21
2016	566	0.0023352	0	0	C2	-1.89447	23	22.9858	0.413974	0.34084	0.021993	0.208283	-0.082046	0	1.8743	3.21888	6.36686	0	0	1.16026	0.771367	1	1	22.2275	0	0	0.401499	0	0	1	0	0	0.0162046	5.28
2017	566	0.0023179	0	0	C2	0	86	23.0791	0.518631	0.278714	0.008058	0.181052	0.20913	0		3.2581	5.78089	0	0	1.19089	0.821366	1	1	22.1934	0	0	0.397459	0	0	1	0	0	0.0149359	5.41
2018	566	0.0019385	0	0	C2	2.11164	54	23.0589	0.533162	0.249896	0.009798	0.236717	0.35475	0	1.16096	3.29584	4.18178	0	0	1.29381	0.774914	1	1	22.2812	0	0	0.415196	0	0	1	0	0	0.0149359	5.54
2010	568	0.0450053	0	0	C1	-2.68811	11	22.806	0.306981	0.215171	0.205566	0.766777	0.228914	0	4.28963	2.83321	1.49441	0	0	0.179245	0.113208	1	1	21.8692	0	0	0.431746	0	0	0	0	1	0.0840071	5.75
2011	568	0.0426589	0	0	C1	-5.41658	26	23.2472	0.420958	0.215171	0.205566	0.822095	0.569188	0	2.84138	2.89037	1.48047	0	0	0.21875	0.1875	1	1	21.853	0	0	0.411444	0	0	0	0	1	0.084269	5.81
2012	568	0.0498385	0	0	C1	-5.41658	13	23.4688	0.372576	0.214551	0.205566	0.823976	0.3712	0	3.54864	2.94444	1.34757	0	0	0.357143	0.285714	1	1	21.8866	0	0	0.414208	0	0	0	0	1	0.0889048	6.03
2013	568	0.0466941	0	0	C1	-3.33578	20	23.3432	0.225484	0.213942	0.197068	0.711846	-0.097369	0	2.27993	2.99573	1.31666	0	0	0.489362	0.361702	1	1	21.994	0	0	0.428831	0	0	0	0	1	0.0959182	6.18
2014	568	0	0	0	C1	-2.91395	39	23.3013	0.256437	0.257211	0.072094	0.395416	-0.486782	0	2.42653	3.04452	2.46025	0	0	0.402685	0.255034	1	1	22.0827	0	0	0.42938	0	0	0	0	1	0.0989787	6.52
2015	568	0.0358379	0	0	C1	-1.66343	35	23.3021	0.213882	0.266098	0.117691	0.523682	0.28892	0	3.09816	3.09104	1.91034	0	0	0.467949	0.269231	1	1	22.1606	0	0	0.416661	0	0	0	0	1	0.0893955	7.01
2016	568	0.0289198	0	0	C1	-4.3926	48	23.3388	0.186441	0.281137	0.145075	0.617893	0.20345	0	3.56966	3.13549	1.64668	0	0	0.580838	0.36527	1	1	22.2275	0	0	0.401499	0	0	0	0	1	0.0925799	7.08
2017	568	0.0356428	0	0	C1	-5.41658	43	23.7067	0.224905	0.260173	0.154325	0.616516	0.251791	0	4.94127	3.17805	1.90053	0	0	0.447368	0.247368	1	1	22.1934	0	0	0.397459	0	0	0	0	1	0.106628	7.26
2018	568	0.0669863	0	0	C1	-5.41658	47	23.8414	0.242457	0.260173	0.165742	0.616395	0.255953	0	2.87119	3.21888	1.73145	0	0	0.573684	0.278947	1	1	22.2812	0	0	0.415196	0	0	0	0	1	0.109346	7.45
2010	570	0	0	0	C3	1.09828	9	21.9536	0.389066	0.300152	0.038325	0.894596	0.179602	0	1.81632	2.83321	1.20258	0	0	2.06029	0.879418	1	1	21.8692	0	0	0.431746	0	0	1	0	0	0.123117	8.59
2011	570	0	0	0	C3	1.98162	4	21.7776	0.388028	0.300152	0.01725	0.997202	0.102432	0	1.23218	2.89037	0.914768	0	0	2.33689	1.14177	1	1	21.853	0	0	0.411444	0	0	1	0	0	0.10257	9.18
2012	570	0	1	0	C3	-0.0976626	7	21.86	0.402746	0.300152	0.018547	0.987388	-0.057998	0	1.27559	2.94444	1.05446	0.693147	0	2.5473	1.27568	1	1	21.8866	21.86	0	0.414208	0.402746	0	1	0	0	0.111623	9.94
2013	570	0.0049559	0	0	C3	1.18924	9	21.8359	0.399786	0.300152	0.024615	0.950697	-0.009454	0	1.45102	2.99573	1.0392	0	0	2.86078	1.55422	1	1	21.994	0	0	0.428831	0	0	1	0	0	0.110597	9.86
2014	570	0	0	0	C3	1.71213	10	21.876	0.38324	0.300152	0.021017	0.796845	-0.149543	0	1.69543	3.04452	1.27191	0	0	3.70823	2.07232	1	1	22.0827	0	0	0.42938	0	0	1	0	0	0.0973406	9.64
2015	570	0.0371461	0	0	C3	1.17848	8	21.8965	0.374924	0.304334	0.022654	0.787537	0.012052	0	1.98472	3.09104	1.2828	0	0	3.59066	1.89766	1	1	22.1606	0	0	0.416661	0	0	1	0	0	0.0960823	9.3
2016	570	0.0343846	0	0	C3	0.935892	10	22.0383	0.371122	0.304334	0.018317	0.656301	-0.093964	0	1.61566	3.13549	1.63154	0	0	3.83419	2.07003	1	1	22.2275	0	0	0.401499	0	0	1	0	0	0.0842747	9.26
2017	570	0.0292277	0	0	C3	1.89768	6	22.0388	0.391518	0.304334	0.012629	0.651966	0.063967	0	1.13533	3.17805	1.53419	0	0	3.7887	2.05391	1	1	22.1934	0	0	0.397459	0	0	1	0	0	0.0680582	9.46
2018	570	0.0190947	1	0	C3	0.378584	3	21.9891	0.417794	0.304334	0.017211	0.588603	-0.119303	0	0.938393	3.21888	1.65761	0.693147	0	4.19883	2.2782	1	1	22.2812	21.9891	0	0.415196	0.417794	0	1	0	0	0.0765166	9.67
2010	573	0	0	0	K	2.26633	3	21.6543	0.437837	0.139841	0.01843	0.207336	0.065389	0	1.34803	2.94444	4.79903	0	0	0	0	1	1	21.8692	0	0	0.431746	0	0	1	0	0	0.0402659	7.73
2011	573	0	0	0	K	0.838487	4	21.644	0.410128	0.165163	0.024114	0.327891	0.56555	0	1.3547	2.99573	3.03419	0	0	0	0	1	1	21.853	0	0	0.411444	0	0	1	0	0	0.0479039	7.88
2012	573	0	0	0	K	2.32501	1	21.6789	0.423265	0.165163	0.024554	0.312029	-0.036464	0	1.46235	3.04452	3.26064	0	0	0	0	1	1	21.8866	0	0	0.414208	0	0	1	0	0	0.0595021	8.33
2013	573	0	0	0	K	2.78348	1	21.7967	0.450208	0.165163	0.039253	0.371653	0.287585	0	1.55465	3.09104	2.849	0	0	0	0	1	1	21.994	0	0	0.428831	0	0	1	0	0	0.0630335	8.64
2014	573	0	0	0	K	2.25204	1	21.9239	0.513962	0.165163	0.001921	0.278625	-0.152368	0	1.43781	3.13549	3.81697	0	0	0	0	1	1	22.0827	0	0	0.42938	0	0	1	0	0	0.0612197	9.3
2015	573	0	0	0	K	2.66103	4	21.8823	0.52116	0.165163	-0.030373	0.095122	-0.498563	0	2.16357	3.17805	10.2941	0	0	0.0232558	0	1	1	22.1606	0	0	0.416661	0	0	1	0	0	0.0737735	9.68
2016	573	0	0	0	K	-0.424171	1	21.7387	0.377309	0.165163	0.064723	0.378444	2.1356	0	2.7963	3.21888	2.453	0	0	0.0348837	0.0232558	1	1	22.2275	0	0	0.401499	0	0	1	0	0	0.0663669	9.86
2018	573	0.0054152	0	0	K	-0.371991	1	21.9671	0.507999	0.197024	0.012398	0.284545	0.61149	0	1.07536	3.29584	3.80486	0	0	0.0967742	0.0215054	1	1	22.2812	0	0	0.415196	0	0	1	0	0	0.0690242	10.56
2014	576	0	0	0	C2	2.72666	4	21.0991	0.294006	0.41548	0.006823	0.324649	0.055392	0	2.7183	3.04452	3.05865	0	0	0.868766	0.559055	1	1	22.0827	0	0	0.42938	0	0	1	0	0	0.0575407	9.3
2015	576	0.0233881	0	0	C2	1.72222	6	21.3952	0.384404	0.41548	0.10386	0.233217	-0.163752	0	3.15351	3.09104	4.91812	0	0	1.02158	0.738609	1	1	22.1606	0	0	0.416661	0	0	1	0	0	0.046196	9.68
2016	576	0.0255583	0	0	C2	2.57671	6	21.1785	0.170435	0.41548	0.057937	0.267753	0.188519	0	4.48036	3.13549	3.33154	0	0	1.16026	0.771367	1	1	22.2275	0	0	0.401499	0	0	1	0	0	0.0375644	9.86
2017	576	0.0234219	0	0	C2	3.50344	4	20.9136	0.15271	0.41548	-0.144251	0.340948	0.003734	0	6.27407	3.17805	2.54685	0	0	1.19089	0.821366	1	1	22.1934	0	0	0.397459	0	0	1	0	0	0.023776	10.2
2018	576	0.0169704	0	0	C2	-1.57712	3	21.2334	0.311863	0.41548	0.074837	0.28463	-0.138489	0	1.88906	3.21888	4.07041	0	0	1.29381	0.774914	1	1	22.2812	0	0	0.415196	0	0	1	0	0	0.0266399	10.56
2011	581	0.0580212	0	0	C3	0.751986	3	22.7938	0.326492	0.17632	0.170924	0.802965	0.098097	0	2.3672	2.99573	1.34437	0	0	2.33689	1.14177	1	1	21.853	0	0	0.411444	0	0	1	0	0	0.204126	9.18
2012	581	0.051605	0	0	C3	-2.2144	4	23.1262	0.189489	0.200019	0.098417	0.528336	-0.14968	0	1.76717	3.04452	2.20446	0	0	2.54865	1.27568	1	1	21.8866	0	0	0.414208	0	0	1	0	0	0.223879	9.94
2013	581	0.0448096	0	0	C3	-0.593191	3	23.2939	0.235316	0.200019	0.095672	0.463262	0.114455	0	2.13825	3.09104	2.33915	0	0	2.86078	1.55422	1	1	21.994	0	0	0.428831	0	0	1	0	0	0.22586	9.86
2014	581	0	0	0	C3	-0.645252	3	23.3966	0.222622	0.200019	0.115306	0.461091	0.136899	0	1.85727	3.13549	2.28006	0	0	3.70823	2.07232	1	1	22.0827	0	0	0.42938	0	0	1	0	0	0.221213	9.64
2015	581	0.0577451	0	0	C3	-0.771086	14	23.4772	0.222287	0.202249	0.102857	0.380333	-0.096442	0	1.72468	3.17805	2.73512	0	0	3.59066	1.89766	1	1	22.1606	0	0	0.416661	0	0	1	0	0	0.207863	9.3
2016	581	0.0483211	13	7	C3	-1.1139	8	23.5719	0.223899	0.202249	0.104708	0.389634	0.118617	0	1.47605	3.21888	2.68793	2.63906	2.07944	3.8208	2.06282	1	1	22.2275	306.434	165.003	0.401499	2.91069	1.56729	1	0	0	0.188843	9.26
2017	581	0.037795	6	3	C3	-1.92868	17	23.7305	0.241196	0.202249	0.141204	0.480989	0.40397	0	1.3526	3.2581	2.24358	1.94591	1.38629	3.78348	2.0513	1	1	22.1934	142.383	71.1914	0.397459	1.44718	0.723588	1	0	0	0.175127	9.46
2018	581	0.0189513	1	1	C3	-1.51498	28	23.7626	0.212524	0.202249	0.119947	0.424175	-0.032782	0	1.0177	3.29584	2.39542	0.693147	0.693147	4.19883	2.27736	1	1	22.2812	23.7626	23.7626	0.415196	0.212525	0.212525	1	0	0	0.170232	9.67
2010	582	0	0	0	G	1.41507	2	20.5212	0.589494	0.407852	0.052753	0.536423	0.875395	0	2.07156	3.13549	2.01734	0	0	0.0377358	0.0188679	1	1	21.8692	0	0	0.431746	0	0	1	0	0	0.0772391	5.13
2011	582	0	0	0	G	1.44132	3	20.6571	0.599658	0.407852	0.044861	1.16308	1.51714	0	1.44116	3.17805	0.918132	0	0	0.0175439	0.0175439	1	1	21.853	0	0	0.411444	0	0	1	0	0	0.0713571	5.31
2012	582	0	0	0	G	2.01139	2	21.1266	0.721864	0.407852	0.034133	1.72333	1.05618	0	1.6068	3.21888	0.71402	0	0	0.047619	0.047619	1	1	21.8866	0	0	0.414208	0	0	1	0	0	0.0675476	6.19
2013	582	0.0030336	0	0	G	-4.31026	12	22.8713	0.549908	0.620113	0.069058	0.435995	0.775359	0	1.10956	3.2581	2.30223	0	0	0.047619	0.047619	1	1	21.994	0	0	0.428831	0	0	1	0	0	0.0628997	6.31
2014	582	0	0	0	G	1.46068	5	22.8746	0.585073	0.620113	0.070877	0.493787	0.138702	0	1.2377	3.29584	2.02853	0	0	0.047619	0.047619	1	1	22.0827	0	0	0.42938	0	0	1	0	0	0.0646389	6.48
2015	582	0.0072216	0	0	G	1.04017	12	23.2373	0.437003	0.540883	0.035765	0.267695	-0.279159	0	1.17499	3.3322	4.04465	0	0	0.0724638	0.057971	1	1	22.1606	0	0	0.416661	0	0	1	0	0	0.0650011	6.26
2016	582	0.0074737	0	0	G	0.67734	21	23.23	0.397495	0.540883	0.039011	0.243266	-0.019703	0	1.13461	3.3673	4.09552	0	0	0.0958904	0.0410959	1	1	22.2275	0	0	0.401499	0	0	1	0	0	0.0585013	6.43
2017	582	0.0046454	0	0	G	0.518112	21	23.2758	0.385631	0.540883	0.046933	0.260906	0.093614	0	1.06415	3.4012	3.92065	0	0	0.25641	0.217949	1	1	22.1934	0	0	0.397459	0	0	1	0	0	0.0526451	6.55
2018	582	0.003954	0	0	G	-0.765235	37	23.5633	0.389903	0.474201	0.043353	0.25672	0.285748	0	1.01001	3.43399	4.06517	0	0	0.247059	0.141177	1	1	22.2812	0	0	0.415196	0	0	1	0	0	0.0518829	6.66
2010	584	0	0	0	C2	-0.269375	4	21.9761	0.463466	0.327585	0.053346	0.457112	0.703862	0	1.48463	3.04452	2.5073	0	0	0.478599	0.322957	1	1	21.8692	0	0	0.431746	0	0	0	0	1	0.0779402	8.59
2011	584	0	0	0	C2	0.683049	7	22.0295	0.494543	0.327585	0.003266	0.320634	-0.174005	0	1.06676	3.09104	3.20216	0	0	0.621776	0.432665	1	1	21.853	0	0	0.411444	0	0	0	0	1	0.0701347	9.18
2012	584	0	0	0	C2	2.6559	5	22.0378	0.507186	0.327585	0.00877	0.418981	0.34724	0	1.24847	3.13549	2.39666	0	0	0.806539	0.457766	1	1	21.8866	0	0	0.414208	0	0	0	0	1	0.0686742	9.94
2013	584	0	0	0	C2	-2.07504	5	22.0013	0.373958	0.327585	0.113127	0.756427	0.780371	0	1.48469	3.17805	1.29785	0	0	0.603774	0.380054	1	1	21.994	0	0	0.428831	0	0	0	0	1	0.0671784	9.86
2014	584	0	0	0	C2	0	1	21.9734	0.402859	0.327585	0.046163	0.568832	-0.271895	0		3.21888	1.73347	0	0	0.868766	0.559055	1	1	22.0827	0	0	0.42938	0	0	1	0	0	0.0575407	9.64
2015	584	0.0564291	0	0	C2	1.02186	1	21.8066	0.296732	0.330846	0.004211	0.333625	-0.466098	0	2.86855	3.2581	2.74797	0	0	1.02158	0.738609	1	1	22.1606	0	0	0.416661	0	0	1	0	0	0.046196	9.3
2016	584	0.051037	0	0	C2	0	86	21.5311	0.299071	0.331157	-0.144251	0.282502	-0.317156	0		3.29584	3.05529	0	0	1.16026	0.771367	1	1	22.2275	0	0	0.401499	0	0	1	0	0	0.0375644	9.26
2017	584	0.0468118	0	0	C2	0.507806	1004	22.0249	0.54165	0.186	0.038992	0.531089	1.1407	0	2.99313	3.3322	2.33861	0	0	1.19089	0.821366	1	1	22.1934	0	0	0.397459	0	0	1	0	0	0.023776	9.46
2018	584	0.0943397	0	0	C2	1.84674	1413	22.2262	0.599849	0.186	0.029217	0.583237	0.515992	0	1.44559	3.3673	1.88651	0	0	1.29381	0.774914	1	1	22.2812	0	0	0.415196	0	0	1	0	0	0.0266399	9.67
2011	586	0.117048	0	0	I	2.82381	34	20.0671	0.602867	0.206782	0.04312	0.917487	0.227503	0	2.75046	3.17805	1.07931	0	0	1.90323	1.3871	1	1	21.853	0	0	0.411444	0	0	0	0	1	0.0599497	5.81
2012	586	0.122157	0	0	C3	2.21253	30	20.058	0.582026	0.206782	0.016583	0.849485	-0.087267	1	2.34654	3.21888	1.17187	0	0	2.54865	1.27568	1	1	21.8866	0	0	0.414208	0	0	0	0	1	0.0529712	6.03
2013	586	0.150192	0	0	C3	2.06883	31	20.0088	0.536989	0.206782	0.033739	0.821867	-0.06	1	2.9161	3.2581	1.18682	0	0	2.86078	1.55422	1	1	21.994	0	0	0.428831	0	0	0	0	1	0.0479398	6.18
2014	586	0	0	0	C3	0	31	20.1026	0.56173	0.206782	0.017377	0.924765	0.151457	1		3.29584	1.132	0	0	3.70823	2.07232	1	1	22.0827	0	0	0.42938	0	0	0	0	1	0.0415622	6.52
2015	586	0	0	0	C3	0	45	20.0892	0.517645	0.206782	0.033255	0.814497	-0.084093	1		3.3322	1.21957	0	0	3.59066	1.89766	1	1	22.1606	0	0	0.416661	0	0	0	0	1	0.0357915	7.01
2016	586	0.0021673	0	0	C3	5.10972	55	20.1282	0.527149	0.206782	0.007013	0.840993	0.046038	0	7.23319	3.3673	1.21225	0	0	3.83419	2.07003	1	1	22.2275	0	0	0.401499	0	0	0	0	1	0.0281124	7.08
2017	586	0.0045656	0	0	C3	5.08644	42	20.1447	0.531551	0.206782	0.001702	0.701897	-0.142082	0	6.71756	3.4012	1.43641	0	0	3.7887	2.05391	1	1	22.1934	0	0	0.397459	0	0	0	0	1	0.0226501	7.26
2018	586	0.0032011	0	0	C3	3.75791	88	20.2114	0.564357	0.206782	-0.00322	0.735655	0.093185	1	4.2983	3.43399	1.40469	0	0	4.19967	2.2782	1	1	22.2812	0	0	0.415196	0	0	0	0	1	0.0470568	7.45
2010	589	0	0	0	C2	3.98696	5	22.4242	0.706288	0.3336	0.025463	1.26892	0.314378	0	1.24659	2.70805	0.87988	0	0	0.478599	0.322957	1	1	21.8692	0	0	0.431746	0	0	0	0	1	0.0743921	3.53
2011	589	0.0057715	0	0	C2	3.72806	5	22.6781	0.695743	0.338399	0.015305	1.20182	0.210298	0	1.03079	2.77259	0.937155	0	0	0.621776	0.432665	1	1	21.853	0	0	0.411444	0	0	0	0	1	0.05936	3.59
2012	589	0.005253	0	0	C2	1.4497	5	22.6306	0.66665	0.338399	0.018619	0.956176	-0.124681	0	1.01362	2.83321	1.02102	0	0	0.806539	0.457766	1	1	21.8866	0	0	0.414208	0	0	0	0	1	0.0526622	4.33
2013	589	0.0046907	0	0	C2	2.85607	8	22.7477	0.685134	0.338399	0.024373	0.905537	-0.018029	0	1.01897	2.89037	1.16887	0	0	0.603774	0.380054	1	1	21.994	0	0	0.428831	0	0	0	0	1	0.0525302	4.49
2014	589	0	0	0	C2	0.883142	3	22.9985	0.612106	0.252036	0.019302	0.643106	-0.141129	0	1.09208	2.94444	1.74897	0	0	0.868766	0.559055	1	1	22.0827	0	0	0.42938	0	0	0	0	1	0.0507265	4.81
2015	589	0.0080634	0	0	C2	1.47055	5	23.137	0.688149	0.253326	-0.02473	0.452831	-0.14919	0	1.18314	2.99573	2.361	0	0	1.02158	0.738609	1	1	22.1606	0	0	0.416661	0	0	0	0	1	0.0496299	4.52
2016	589	0.0313955	0	0	C2	2.29438	5	23.0678	0.656792	0.253326	0.001367	0.517246	0.18038	0	1.09683	3.04452	1.86643	0	0	1.16026	0.771367	1	1	22.2275	0	0	0.401499	0	0	0	0	1	0.042167	4.85
2017	589	0.030569	0	0	C2	2.61379	10	22.997	0.656262	0.253326	-0.022011	0.690996	0.245614	0	1.02901	3.09104	1.39597	0	0	1.19089	0.821366	1	1	22.1934	0	0	0.397459	0	0	0	0	1	0.0386953	4.93
2018	589	0.0367465	0	0	C2	1.84229	23	23.0729	0.674157	0.253326	0.008731	0.675884	-0.019295	0	0.922015	3.13549	1.53565	0	0	1.29381	0.774914	1	1	22.2812	0	0	0.415196	0	0	0	0	1	0.0373023	5.02
2010	591	0.0331871	0	0	C2	2.12846	5	21.5541	0.768555	0.498407	0.008436	1.96711	0.134705	0	1.82835	3.17805	0.528409	0	0	0.478599	0.322957	1	1	21.8692	0	0	0.431746	0	0	0	0	1	0.0771028	6.22
2011	591	0.0416466	0	0	F	2.42266	10	21.7157	0.809792	0.498407	0.001272	1.91568	0.101039	0	1.37375	3.21888	0.564097	0	0	0.030303	0.030303	1	1	21.853	0	0	0.411444	0	0	0	0	1	0.0817568	6.32
2012	591	0.0347136	0	0	F	2.47416	5	21.7964	0.817919	0.498407	0.006771	1.67487	-0.015518	0	1.4086	3.2581	0.621131	0	0	0.0353982	0	1	1	21.8866	0	0	0.414208	0	0	0	0	1	0.0731529	6.94
2013	591	0.0304368	0	0	F	3.12196	15	21.8774	0.823249	0.498407	0.00664	1.52086	-0.0155	0	1.53425	3.29584	0.684135	0	0	0	0	1	1	21.994	0	0	0.428831	0	0	0	0	1	0.0647254	7.22
2014	591	0	0	0	F	3.54961	13	21.9245	0.856287	0.253206	-0.001311	1.46217	0.02448	0	2.0376	3.3322	0.700045	0	0	0.109244	0.10084	1	1	22.0827	0	0	0.42938	0	0	0	0	1	0.0577373	7.8
2016	591	0.0117887	0	0	D	2.23721	26	24.1167	0.612976	0.312655	0.025849	0.165067	0.193704	0	1.04159	3.4012	6.86941	0	0	1.45238	0.666667	1	1	22.2275	0	0	0.401499	0	0	0	0	1	0.0469372	8.15
2017	591	0.0131557	0	0	D	2.37984	19	24.1748	0.611733	0.312655	0.026441	0.169767	0.201059	0	1.09942	3.43399	6.06142	0	0	1.70526	0.705263	1	1	22.1934	0	0	0.397459	0	0	0	0	1	0.0469842	8.47
2018	591	0.0152352	0	0	D	2.20913	30	24.2561	0.623772	0.312655	0.026012	0.153175	-0.032238	0	0.921342	3.43399	6.79364	0	0	2.29897	1.07217	1	1	22.2812	0	0	0.415196	0	0	0	0	1	0.0476745	8.79
2010	592	0.0079058	0	0	A	0.562473	3	21.3792	0.355135	0.486835	0.060592	0.332674	0.545054	0	1.76197	2.89037	3.86175	0	0	0.0869565	0.0869565	1	1	21.8692	0	0	0.431746	0	0	1	0	0	0.0924354	6.72
2011	592	0.005841	0	0	A	1.7962	1	21.3235	0.32262	0.452944	0.004541	0.367307	0.380061	0	2.10304	2.94444	2.64679	0	0	0	0	1	1	21.853	0	0	0.411444	0	0	1	0	0	0.10506	6.91
2012	592	0.0050817	0	0	A	1.23944	2	21.325	0.303001	0.358814	0.009088	0.398748	0.056165	0	2.50235	2.99573	2.50966	0	0	0.16	0.12	1	1	21.8866	0	0	0.414208	0	0	1	0	0	0.0958858	7.33
2013	592	0.0077749	0	0	A	3.25628	2	21.3259	0.262255	0.334622	0.026713	0.469785	0.179538	0	3.99014	3.04452	2.1296	0	0	0.115385	0.0769231	1	1	21.994	0	0	0.428831	0	0	1	0	0	0.0815069	7.47
2014	592	0	0	0	A	4.72165	3	21.4866	0.333412	0.358814	0.038671	0.435397	0.008036	0	6.94641	3.09104	2.48089	0	0	1.26087	0.434783	1	1	22.0827	0	0	0.42938	0	0	1	0	0	0.0701442	8.09
2015	592	0.0213964	0	0	A	0.14044	7	22.0577	0.0980137	0.314799	0.014063	0.324126	0.113822	0	4.62472	3.13549	3.94307	0	0	1.46875	0.5625	1	1	22.1606	0	0	0.416661	0	0	1	0	0	0.210461	8.96
2016	592	0.0304206	0	0	A	0.796676	9	22.1513	0.163072	0.277217	0.001342	0.197335	-0.183715	0	3.27234	3.17805	5.30452	0	0	0.666667	0.333333	1	1	22.2275	0	0	0.401499	0	0	1	0	0	0.20719	9.15
2017	592	0.006744	0	0	A	0	4	22.1923	0.194945	0.277217	-0.001614	0.19926	0.079057	0		3.21888	5.12127	0	0	0.484849	0.393939	1	1	22.1934	0	0	0.397459	0	0	1	0	0	0.175076	9.5
2018	592	0.0036336	0	0	A	2.55002	5	22.1828	0.213906	0.282218	0.007264	0.216319	0.102596	0	1.40855	3.2581	4.60085	0	0	0.46875	0.3125	1	1	22.2812	0	0	0.415196	0	0	1	0	0	0.171648	9.87
2010	593	0.0373649	0	0	F	2.36447	5	20.3356	0.583379	0.231386	0.009646	0.452369	-0.139279	0	3.57577	3.17805	2.39054	0	0	0.0126582	0	1	1	21.8692	0	0	0.431746	0	0	0	0	1	0.0771028	5.75
2011	593	0.04864	0	0	F	1.39881	3	20.2976	0.488884	0.231386	0.077033	0.836066	0.961397	0	2.62051	3.21888	1.17336	0	0	0.030303	0.030303	1	1	21.853	0	0	0.411444	0	0	0	0	1	0.0817568	5.81
2012	593	0.034969	0	0	F	2.05541	1	20.257	0.464663	0.231386	0.025375	0.70342	-0.191078	0	2.63851	3.2581	1.39273	0	0	0.0353982	0	1	1	21.8866	0	0	0.414208	0	0	0	0	1	0.0731529	6.03
2013	593	0.0039623	0	0	F	-2.27181	2	20.6245	0.263404	0.231386	0.051	0.599981	0.021183	0	1.90458	3.29584	1.9696	0	0	0	0	1	1	21.994	0	0	0.428831	0	0	0	0	1	0.0647254	6.18
2014	593	0.0093996	0	0	F	0.140858	4	20.4602	0.13501	0.386799	0.020505	0.528942	-0.037129	0	2.48213	3.3322	1.73559	0	0	0.109244	0.10084	1	1	22.0827	0	0	0.42938	0	0	0	0	1	0.0577373	6.52
2015	593	0.0091462	0	0	F	1.44391	3	20.4878	0.177676	0.39078	0.018083	0.540598	-0.048592	0	4.39148	3.3673	1.87538	0	0	0.15748	0.133858	1	1	22.1606	0	0	0.416661	0	0	0	0	1	0.0533484	7.01
2016	593	0.0104715	0	0	F	3.26716	1	21.1812	0.300704	0.409405	-0.043589	0.39941	0.123723	0	2.15736	3.4012	3.33849	0	0	0.251908	0.21374	1	1	22.2275	0	0	0.401499	0	0	0	0	1	0.0469372	7.08
2017	593	0.0352181	0	0	D	1.80937	2	21.2689	0.357766	0.409405	0.016221	0.293727	0.025527	0	1.95659	3.43399	3.55366	0	0	1.70526	0.705263	1	1	22.1934	0	0	0.397459	0	0	0	0	1	0.0469842	7.26
2018	593	0.0419409	0	0	D	2.54703	2	21.214	0.432778	0.296351	-0.110957	0.375668	0.299379	0	1.66222	3.43399	2.58897	0	0	2.29897	1.07217	1	1	22.2812	0	0	0.415196	0	0	0	0	1	0.0476745	7.45
2010	596	0.0080602	0	0	C1	-1.30948	7	21.3427	0.435138	0.577455	0.196019	1.17399	0.400864	0	7.23319	2.70805	0.988706	0	0	0.179245	0.113208	1	1	21.8692	0	0	0.431746	0	0	0	1	0	0.0840071	6.12
2011	596	0.0086225	0	0	C1	-5.41658	7	22.1683	0.349073	0.538928	0.185709	1.08463	0.760354	0	4.56912	2.77259	1.2823	0	0	0.21875	0.1875	1	1	21.853	0	0	0.411444	0	0	0	1	0	0.084269	6.42
2012	596	0.0049254	3	0	C1	-4.27728	11	22.3925	0.364091	0.538928	0.151957	0.87897	0.268768	0	3.30972	2.83321	1.26473	1.38629	0	0.335714	0.285714	1	1	21.8866	67.1775	0	0.414208	1.09227	0	0	1	0	0.0889048	6.25
2013	596	0.0097357	1	0	C1	-0.902958	18	22.484	0.356576	0.538928	0.11182	0.82347	0.091378	0	2.1181	2.89037	1.26991	0.693147	0	0.48227	0.361702	1	1	21.994	22.484	0	0.428831	0.356576	0	0	1	0	0.0959182	6.5
2014	596	0	0	0	C1	1.21304	11	22.5817	0.348088	0.538828	0.097632	0.760537	0.015343	0	2.9097	2.94444	1.379	0	0	0.402685	0.255034	1	1	22.0827	0	0	0.42938	0	0	0	1	0	0.0989787	7.4
2015	596	0.0063082	1	0	C1	0.495714	32	22.695	0.327075	0.538928	0.105258	0.77275	0.129558	0	2.66117	2.99573	1.36733	0.693147	0	0.461539	0.269231	1	1	22.1606	22.695	0	0.416661	0.327075	0	0	1	0	0.0893955	6.98
2016	596	0.00734	6	2	C1	-0.502945	31	22.8907	0.319987	0.538928	0.106828	0.755953	0.145378	0	2.68647	3.04452	1.45189	1.94591	1.09861	0.54491	0.353293	1	1	22.2275	137.345	45.7815	0.401499	1.91992	0.639975	0	1	0	0.0925799	7.09
2017	596	0.0136749	6	1	C1	-0.61859	32	23.041	0.326182	0.538928	0.125494	0.737816	0.158079	0	3.24365	3.09104	1.457	1.94591	0.693147	0.415789	0.242105	1	1	22.1934	138.246	23.041	0.397459	1.95709	0.326182	0	1	0	0.106628	7.26
2018	596	0.0258212	6	0	C1	-1.80501	39	23.2498	0.35813	0.538928	0.153636	0.766555	0.246518	0	2.33977	3.13549	1.44022	1.94591	0	0.542105	0.278947	1	1	22.2812	139.499	0	0.415196	2.14878	0	0	1	0	0.109346	7.44
2010	597	0.0108271	0	0	C2	2.31229	3	22.447	0.630044	0.324682	0.009803	0.826398	-0.052076	1	1.58664	2.89037	1.16093	0	0	0.478599	0.322957	1	1	21.8692	0	0	0.431746	0	0	1	0	0	0.0207811	6.24
2011	597	0.0101541	0	0	C2	3.37409	4	22.4935	0.702104	0.324729	-0.066779	0.676575	-0.195835	1	1.11777	2.94444	1.51242	0	0	0.621776	0.432665	1	1	21.853	0	0	0.411444	0	0	1	0	0	0.0194722	6.32
2012	597	0.0095105	0	0	C2	2.80117	3	22.5139	0.706934	0.224964	0.000915	0.651441	-0.004601	1	1.05513	2.99573	1.55069	0	0	0.806539	0.457766	1	1	21.8866	0	0	0.414208	0	0	1	0	0	0.0191948	6.53
2013	597	0.0100231	0	0	C2	3.1712	12	22.7454	0.788334	0.224964	-0.024388	0.571395	0.001469	1	1.09418	3.04452	1.95179	0	0	0.603774	0.380054	1	1	21.994	0	0	0.428831	0	0	1	0	0	0.019976	6.57
2014	597	0	0	0	C2	2.35183	16	22.8719	0.677917	0.23013	0.010395	0.537384	0.11955	1	1.18427	3.09104	1.97836	0	0	0.868766	0.559055	1	1	22.0827	0	0	0.42938	0	0	1	0	0	0.0185062	6.88
2015	597	0.0163773	0	0	C2	2.73114	6	22.8857	0.723788	0.214633	-0.045426	0.444173	-0.115129	0	1.26797	3.13549	2.26699	0	0	1.02158	0.738609	1	1	22.1606	0	0	0.416661	0	0	1	0	0	0.0177949	6.66
2016	597	0.0216004	1	1	C2	2.48565	14	23.0046	0.751378	0.214963	0.002851	0.520965	0.255571	0	1.21825	3.17805	2.03348	0.693147	0.693147	1.15812	0.769231	1	1	22.2275	23.0046	23.0046	0.401499	0.751378	0.751378	1	0	0	0.0162046	6.75
2017	597	0.0300267	0	0	C2	3.44144	23	23.0835	0.759463	0.210494	0.009033	0.556969	0.179036	0	1.28564	3.21888	1.86617	0	0	1.19089	0.821366	1	1	22.1934	0	0	0.397459	0	0	1	0	0	0.0149359	6.81
2018	597	0.0356156	1	1	C2	2.79984	34	23.1845	0.693411	0.260228	0.01805	0.669292	0.315379	0	1.15561	3.2581	1.5695	0.693147	0.693147	1.2921	0.773196	1	1	22.2812	23.1845	23.1845	0.415196	0.693411	0.693411	1	0	0	0.0149359	6.87
2010	598	1.78e-05	0	0	N	0.746625	10	21.6741	0.365283	0.522654	0.096402	0.249872	-0.455191	1	2.4552	2.70805	4.23147	0	0	2.5	1.5	1	1	21.8692	0	0	0.431746	0	0	0	0	1	0.0771028	5.75
2011	598	0.0024562	0	0	N	-5.41658	5	22.682	0.474344	0.418668	0.088507	0.288741	2.1356	1	1.31348	2.77259	3.69748	0	0	2.33333	0.833333	1	1	21.853	0	0	0.411444	0	0	0	0	1	0.0817568	5.81
2012	598	0.0034318	0	0	D	0.263601	4	22.845	0.478082	0.418668	0.093334	0.276533	0.12213	1	1.29038	2.83321	3.87853	0	0	0.71875	0.3125	1	1	21.8866	0	0	0.414208	0	0	0	0	1	0.0731529	6.03
2013	598	0.0015117	0	0	D	-0.139696	4	23.0654	0.346266	0.4205	0.080039	0.25779	0.123059	1	1.57933	2.89037	4.30471	0	0	0.760563	0.352113	1	1	21.994	0	0	0.428831	0	0	0	0	1	0.0647254	6.18
2014	598	0	1	1	D	0.178675	5	23.2207	0.383473	0.4205	0.067523	0.241576	0.127286	1	1.73079	2.94444	4.46032	0.693147	0.693147	1.74324	0.486486	1	1	22.0827	23.2207	23.2207	0.42938	0.383473	0.383473	0	0	1	0.0577373	6.52
2015	598	0.0009249	1	1	D	0.371988	6	23.3767	0.414519	0.420969	0.064679	0.232376	0.124155	0	1.91161	2.99573	4.63745	0.693147	0.693147	2.09091	0.545455	1	1	22.1606	23.3767	23.3767	0.416661	0.414519	0.414519	0	0	1	0.0533484	7.01
2016	598	0.0023293	3	2	D	0.834967	11	23.5517	0.459026	0.420969	0.056023	0.196542	-0.001356	0	1.47565	3.04452	5.5322	1.38629	1.09861	1.41667	0.642857	1	1	22.2275	70.6552	47.1035	0.401499	1.37708	0.918053	0	0	1	0.0469372	7.08
2017	598	0.0016248	0	0	D	0.59091	8	23.6547	0.456978	0.420969	0.051362	0.209191	0.220055	0	1.32157	3.09104	5.02625	0	0	1.70526	0.705263	1	1	22.1934	0	0	0.397459	0	0	0	0	1	0.0469842	7.26
2018	598	0.0015631	8	5	D	0.661193	12	23.7641	0.466923	0.421806	0.050847	0.209679	0.114787	0	1.04214	3.13549	5.02969	2.19722	1.79176	2.2165	1.02062	1	1	22.2812	190.112	118.82	0.415196	3.73538	2.33461	0	0	1	0.0476745	7.45
2010	599	0.0195017	0	0	C2	3.25824	4	22.2728	0.68597	0.203079	0.008076	1.28041	0.375196	0	1.30228	2.70805	0.815033	0	0	0.478599	0.322957	1	1	21.8692	0	0	0.431746	0	0	1	0	0	0.0743921	6.75
2011	599	0.0237246	0	0	C2	2.96516	4	22.3157	0.691834	0.203079	0.007496	1.31233	0.093061	0	1.11035	2.77259	0.778366	0	0	0.621776	0.432665	1	1	21.853	0	0	0.411444	0	0	1	0	0	0.05936	6.85
2012	599	0.0207392	0	0	C2	2.69231	3	22.2948	0.680971	0.203079	0.004316	1.2145	-0.064442	0	1.06362	2.83321	0.814791	0	0	0.806539	0.457766	1	1	21.8866	0	0	0.414208	0	0	1	0	0	0.0526622	7.24
2013	599	0.0167486	0	0	C2	2.02792	11	22.3047	0.679285	0.203079	0.005717	1.08963	-0.107766	0	1.11214	2.89037	0.922273	0	0	0.603774	0.380054	1	1	21.994	0	0	0.428831	0	0	1	0	0	0.0525302	7.39
2014	599	0	0	0	C2	0.972143	27	22.3429	0.504491	0.227061	0.011689	0.799376	-0.245417	0	1.22124	2.94444	1.26985	0	0	0.868766	0.559055	1	1	22.0827	0	0	0.42938	0	0	1	0	0	0.0507265	7.76
2015	599	0.0896264	0	0	C2	1.78815	40	22.499	0.560562	0.233849	0.010807	0.546488	-0.247433	0	1.65018	2.99573	1.97237	0	0	1.02158	0.738609	1	1	22.1606	0	0	0.416661	0	0	1	0	0	0.0496299	7.85
2016	599	0.072606	0	0	C2	2.4588	70	22.704	0.627498	0.233849	0.011848	0.749288	0.646029	0	1.34112	3.04452	1.47094	0	0	1.16026	0.771367	1	1	22.2275	0	0	0.401499	0	0	1	0	0	0.042167	7.94
2017	599	0.107846	0	0	C2	4.10119	89	22.8491	0.665051	0.238671	0.013048	0.511611	-0.18872	0	1.16105	3.09104	2.09611	0	0	1.19089	0.821366	1	1	22.1934	0	0	0.397459	0	0	1	0	0	0.0386953	8.08
2018	599	0.100013	0	0	C2	2.71462	89	22.9166	0.570377	0.257357	0.00333	0.431866	-0.063124	0	0.931576	3.13549	2.39372	0	0	1.29381	0.774914	1	1	22.2812	0	0	0.415196	0	0	1	0	0	0.0373023	8.23
2010	600	0.0009263	0	0	D	2.11695	2	23.2187	0.662253	0.550085	0.003362	0.487405	0.142785	0	1.07211	2.83321	2.24136	0	0	0.844828	0.310345	1	1	21.8692	0	0	0.431746	0	0	1	0	0	0.0771028	4.98
2011	600	0.0012692	0	0	D	3.20907	4	23.4706	0.739262	0.550085	0.001174	0.435107	0.114907	0	0.996954	2.89037	2.58621	0	0	0.84127	0.253968	1	1	21.853	0	0	0.411444	0	0	1	0	0	0.0817568	5.18
2012	600	0.0042803	0	0	D	2.48022	3	23.557	0.751395	0.550085	0.01045	0.393751	0.064312	0	0.979146	2.94444	2.64942	0	0	0.71875	0.3125	1	1	21.8866	0	0	0.414208	0	0	1	0	0	0.0731529	5.44
2013	600	0.0072307	0	0	D	1.29956	1	23.6136	0.712163	0.550085	0.061318	0.497115	0.355392	0	0.939067	2.99573	2.06849	0	0	0.760563	0.352113	1	1	21.994	0	0	0.428831	0	0	1	0	0	0.0647254	5.61
2014	600	0.0102838	0	0	D	-0.842254	2	23.9527	0.566119	0.672063	0.113916	0.466399	0.251603	0	1.14576	3.04452	2.3199	0	0	1.75676	0.5	1	1	22.0827	0	0	0.42938	0	0	1	0	0	0.0577373	6.03
2015	600	0.0097097	0	0	D	0.341757	1	23.9754	0.513648	0.672063	0.102688	0.376663	-0.11617	0	1.15369	3.09104	2.68497	0	0	2.1039	0.558442	1	1	22.1606	0	0	0.416661	0	0	1	0	0	0.0533484	6.32
2016	600	0.0119482	0	0	D	0.664265	3	24.0988	0.546095	0.673079	0.070621	0.34082	-0.024814	1	1.05488	3.13549	3.11492	0	0	1.45238	0.666667	1	1	22.2275	0	0	0.401499	0	0	1	0	0	0.0469372	6.42
2017	600	0.0101554	0	0	D	2.24816	2	24.1626	0.583054	0.656334	0.010331	0.348592	0.122576	0	1.016	3.17805	2.95746	0	0	1.70526	0.705263	1	1	22.1934	0	0	0.397459	0	0	1	0	0	0.0469842	6.56
2018	600	0.0082352	1	1	D	1.75771	10	24.1844	0.577559	0.656334	0.020998	0.443551	0.326316	0	0.914777	3.21888	2.27901	0.693147	0.693147	2.28866	1.06186	1	1	22.2812	24.1844	24.1844	0.415196	0.577558	0.577558	1	0	0	0.0476745	6.69
2010	601	0.0219498	0	0	D	2.41695	3	22.8521	0.619481	0.168494	0.008083	0.251809	0.260304	0	1.17416	2.89037	3.96197	0	0	0.844828	0.310345	1	1	21.8692	0	0	0.431746	0	0	1	0	0	0.0771028	7.73
2011	601	0.0200151	0	0	D	2.32424	2	22.8238	0.602083	0.168494	0.010515	0.254548	-0.005547	0	0.975075	2.94444	3.87299	0	0	0.84127	0.253968	1	1	21.853	0	0	0.411444	0	0	1	0	0	0.0817568	7.88
2012	601	0.0192161	0	0	D	2.23524	5	22.8618	0.603037	0.168494	0.017735	0.258008	0.018629	0	0.993069	2.99573	3.94953	0	0	0.71875	0.3125	1	1	21.8866	0	0	0.414208	0	0	1	0	0	0.0731529	8.33
2013	601	0.0168075	0	0	D	1.68364	2	22.8854	0.570881	0.144324	0.02729	0.27242	0.088769	0	1.0984	3.04452	3.71409	0	0	0.760563	0.352113	1	1	21.994	0	0	0.428831	0	0	1	0	0	0.0647254	8.64
2014	601	0.0094182	0	0	D	1.6425	2	22.8764	0.535824	0.144324	0.031318	0.347891	0.286304	0	1.25283	3.09104	2.86152	0	0	1.75676	0.5	1	1	22.0827	0	0	0.42938	0	0	1	0	0	0.0577373	9.3
2015	601	0.0105025	0	0	D	1.52269	27	22.8642	0.506576	0.150041	0.035228	0.351322	-0.000764	0	1.83245	3.13549	2.82908	0	0	2.1039	0.558442	1	1	22.1606	0	0	0.416661	0	0	1	0	0	0.0533484	9.68
2016	601	0.0087243	0	0	D	0.677679	23	22.9018	0.490746	0.150041	0.053425	0.368928	0.063695	0	1.54117	3.17805	2.76144	0	0	1.45238	0.666667	1	1	22.2275	0	0	0.401499	0	0	1	0	0	0.0469372	9.86
2017	601	0.0055547	0	0	D	1.12779	40	22.9388	0.482853	0.150934	0.050942	0.399348	0.123591	0	1.33134	3.21888	2.55047	0	0	1.70526	0.705263	1	1	22.1934	0	0	0.397459	0	0	1	0	0	0.0469842	10.2
2018	601	0.0029405	0	0	D	1.21442	41	23.0277	0.519525	0.150934	0.03303	0.357384	-0.046129	0	0.920784	3.2581	2.9224	0	0	2.29897	1.07217	1	1	22.2812	0	0	0.415196	0	0	1	0	0	0.0476745	10.56
2014	603	0	0	0	B	-3.34075	1	20.8411	0.279382	0.450302	0.205566	0.777747	-0.120739	0	5.08901	3.04452	1.5178	0	0	4.94118	2.92157	1	1	22.0827	0	0	0.42938	0	0	1	0	0	0.352364	9.37
2015	603	0	0	0	B	1.04052	15	21.0658	0.252861	0.158617	0.205566	0.650743	0.112144	0	5.38838	3.09104	1.70866	0	0	3.90164	2.31148	1	1	22.1606	0	0	0.416661	0	0	1	0	0	0.333944	8.89
2016	603	0	0	0	B	-5.41658	5	21.7675	0.068488	0.298827	0.147358	0.305173	-0.167356	0	2.82413	3.13549	4.13931	0	0	3.80328	2.32787	1	1	22.2275	0	0	0.401499	0	0	1	0	0	0.315668	9.14
2017	603	0.0002012	0	0	B	-1.18902	5	22.1629	0.305247	0.298827	0.114086	0.310469	0.596809	0	1.77525	3.17805	3.84963	0	0	4.16129	2.43548	1	1	22.1934	0	0	0.397459	0	0	1	0	0	0.308539	9.42
2018	603	0.0002024	0	0	B	0.528968	4	22.034	0.420842	0.31297	0.140633	0.605893	1.1914	0	1.86015	3.21888	1.54422	0	0	4.19672	2.39344	1	1	22.2812	0	0	0.415196	0	0	1	0	0	0.315249	9.7
2013	605	0	0	0	C2	-1.76293	3	19.9763	0.274286	0.506086	-0.039966	0.233613	0.226811	0	3.25296	2.89037	6.63149	0	0	0.603774	0.380054	1	1	21.994	0	0	0.428831	0	0	1	0	0	0.0647254	9.12
2014	605	0	0	0	D	-1.2262	5	21.5909	0.544648	0.290124	0.016531	0.30791	2.1356	0	1.42515	2.94444	3.26998	0	0	1.75676	0.5	1	1	22.0827	0	0	0.42938	0	0	1	0	0	0.0577373	9.37
2015	605	0.0201655	0	0	D	2.63557	7	21.6163	0.533771	0.295139	0.019434	0.315619	0.045302	0	2.31653	2.99573	3.20849	0	0	2.1039	0.558442	1	1	22.1606	0	0	0.416661	0	0	1	0	0	0.0533484	8.89
2016	605	0.0257732	0	0	D	2.14073	10	21.9659	0.658364	0.295139	0.01513	0.270448	0.049319	0	1.51137	3.04452	4.33746	0	0	1.45238	0.666667	1	1	22.2275	0	0	0.401499	0	0	1	0	0	0.0469372	9.14
2017	605	0.0061482	0	0	D	2.60768	18	22.4554	0.562089	0.224581	0.038418	0.364793	1.08185	0	1.27574	3.09104	3.3991	0	0	1.70526	0.705263	1	1	22.1934	0	0	0.397459	0	0	1	0	0	0.0469842	9.42
2018	605	0.0050712	1	0	D	2.66907	15	22.5709	0.587193	0.224581	0.015334	0.261184	-0.057852	0	1.08877	3.13549	4.04962	0.693147	0	2.28866	1.07217	1	1	22.2812	22.5709	0	0.415196	0.587193	0	1	0	0	0.0476745	9.7
2010	607	0.0028094	0	0	C4	3.53139	45	21.2003	0.727613	0.235151	-0.070556	0.642914	-0.389009	0	2.71032	2.89037	1.34849	0	0	0.153846	0.0769231	1	1	21.8692	0	0	0.431746	0	0	0	0	1	0.0675539	8.18
2012	607	0.0042291	0	0	C4	2.78079	93	21.424	0.726068	0.235151	0.025625	0.920312	0.045364	0	1.81033	2.99573	1.13991	0	0	4.24138	0.862069	1	1	21.8866	0	0	0.414208	0	0	1	0	0	0.0713355	9.28
2013	607	0.018998	0	0	C4	0	95	21.3936	0.703136	0.235151	0.017821	1.1341	0.273247	0		3.04452	0.868483	0	0	3.16667	1.16667	1	1	21.994	0	0	0.428831	0	0	1	0	0	0.0704795	9.37
2014	607	0	0	0	C4	1.51479	179	21.3926	0.321592	0.481255	0.120404	0.879661	-0.340174	0	3.26218	3.09104	1.31491	0	0	2.85294	0.970588	1	1	22.0827	0	0	0.42938	0	0	1	0	0	0.0667315	9.73
2015	607	0.0394027	0	0	R	0.162514	124	21.5966	0.286123	0.481255	0.145041	0.714866	0.046316	0	3.5373	3.13549	1.54103	0	0	0.193548	0.129032	1	1	22.1606	0	0	0.416661	0	0	1	0	0	0.0559611	10
2016	607	0.078703	0	0	R	-0.396945	166	21.8118	0.326426	0.481255	0.105843	0.680996	0.173935	0	2.62129	3.17805	1.62418	0	0	0.0857143	0.0571429	1	1	22.2275	0	0	0.401499	0	0	1	0	0	0.044364	9.97
2017	607	0.0385763	0	0	R	0.259732	158	21.8866	0.373694	0.481255	0.068111	0.593884	0.00435	0	1.62272	3.21888	1.7468	0	0	0.24	0.24	1	1	22.1934	0	0	0.397459	0	0	1	0	0	0.0361739	10.29
2018	607	0.0310534	0	0	R	-0.0376614	141	21.9015	0.346797	0.481255	0.048612	0.542553	-0.045162	0	1.5352	3.2581	1.85686	0	0	0.14	0.06	1	1	22.2812	0	0	0.415196	0	0	1	0	0	0.0362685	10.62
2010	608	0.0525057	0	0	K	3.51984	2	22.5892	0.555911	0.291234	0.062959	0.427807	2.07892	0	1.38797	2.70805	2.12406	0	0	0	0	1	1	21.8692	0	0	0.431746	0	0	1	0	0	0.0402659	5.13
2011	608	0.0466324	0	0	K	2.26124	3	22.5569	0.511386	0.291234	0.029455	0.126819	-0.498563	0	0.970445	2.77259	7.75785	0	0	0	0	1	1	21.853	0	0	0.411444	0	0	1	0	0	0.0479039	5.31
2013	608	0.0694162	0	0	K	3.03655	14	22.8705	0.595973	0.291234	0.024423	0.089643	0.263514	0	1.0462	2.89037	11.1281	0	0	0	0	1	1	21.994	0	0	0.428831	0	0	1	0	0	0.0630335	6.31
2014	608	0.0541767	0	0	K	3.11624	5	23.1426	0.61235	0.291234	-0.048373	0.125886	0.969408	0	0.979343	2.94444	8.27215	0	0	0	0	1	1	22.0827	0	0	0.42938	0	0	1	0	0	0.0612197	6.48
2015	608	0.0546041	0	0	K	2.97535	12	23.0508	0.597069	0.291234	0.006359	0.081163	-0.498563	0	1.05056	2.99573	11.1281	0	0	0.0232558	0	1	1	22.1606	0	0	0.416661	0	0	1	0	0	0.0737735	6.26
2016	608	0.0520865	0	0	K	3.05332	9	23.0057	0.62328	0.291234	-0.043773	0.081163	-0.012423	0	1.30957	3.04452	11.1281	0	0	0.0348837	0.0232558	1	1	22.2275	0	0	0.401499	0	0	1	0	0	0.0663669	6.43
2017	608	0.20169	0	0	K	1.97683	5	22.6995	0.490094	0.291234	0.022354	0.081163	-0.164388	0	1.14277	3.09104	11.1281	0	0	0.11236	0.0449438	1	1	22.1934	0	0	0.397459	0	0	1	0	0	0.0667301	6.55
2018	608	0.177469	0	0	K	2.31921	4	22.6078	0.433104	0.291234	0.012281	0.081163	-0.459509	0	0.991274	3.13549	11.1281	0	0	0.0967742	0.0215054	1	1	22.2812	0	0	0.415196	0	0	1	0	0	0.0690242	6.66
2010	610	0.0023147	0	0	L	4.10663	7	20.6945	0.569959	0.323042	0.028586	0.623026	0.485632	0	2.8223	2.83321	1.63876	0	0	0.214286	0.142857	1	1	21.8692	0	0	0.431746	0	0	0	0	1	0.0778829	3.92
2011	610	0.0006537	0	0	L	1.49292	5	20.3164	0.344432	0.322341	0.033633	0.946292	0.306635	0	2.22597	2.89037	0.859326	0	0	0	0	1	1	21.853	0	0	0.411444	0	0	0	0	1	0.0607107	4.31
2012	610	0.0007198	0	0	N	0.543608	2	20.2588	0.269678	0.322341	0.032683	1.31622	0.099387	0	2.27863	2.94444	0.737856	0	0	2.4375	1	1	1	21.8866	0	0	0.414208	0	0	0	0	1	0.0560171	5.11
2013	610	0.0013894	0	0	N	0.928851	11	20.2813	0.27882	0.322341	0.013408	1.05571	-0.212157	0	2.27033	2.99573	0.957903	0	0	2.15789	1.10526	1	1	21.994	0	0	0.428831	0	0	0	0	1	0.0538686	5.62
2014	610	0	0	0	N	2.43274	8	20.1727	0.242374	0.322341	-0.034136	1.14624	0.041474	0	3.83033	3.04452	0.825079	0	0	3.15385	1.5	1	1	22.0827	0	0	0.42938	0	0	0	0	1	0.0452676	6.29
2015	610	0.0106548	0	0	N	3.67407	22	20.8691	0.280704	0.282588	0.009927	0.87725	0.088061	0	3.05979	3.09104	1.52155	0	0	4.75862	1.96552	1	1	22.1606	0	0	0.416661	0	0	0	0	1	0.0463425	6.21
2016	610	0.0296815	0	0	N	3.34072	9	21.0467	0.388244	0.272873	0.007167	0.630496	0.052552	0	2.92601	3.13549	1.72653	0	0	5.55172	2.55172	1	1	22.2275	0	0	0.401499	0	0	0	0	1	0.0510573	6.57
2017	610	0.0239282	0	0	N	2.95175	15	21.0618	0.416292	0.272873	-0.014454	0.524085	-0.088254	0	2.38473	3.17805	1.92253	0	0	7.13158	3.73684	1	1	22.1934	0	0	0.397459	0	0	0	0	1	0.0506943	6.94
2018	610	0.0178094	0	0	N	0.624943	7	20.9127	0.279825	0.272873	0.066182	0.678425	0.213943	0	1.74232	3.21888	1.3643	0	0	8.84091	4.38636	0	0	22.2812	0	0	0.415196	0	0	0	0	1	0.0445427	7.34
2010	612	0.0640427	0	0	C3	2.54648	7	22.0986	0.483829	0.240018	0.029415	1.42145	0.096196	0	3.12956	2.89037	0.707242	0	0	2.06029	0.879418	1	1	21.8692	0	0	0.431746	0	0	0	1	0	0.113056	6.08
2011	612	0.0614302	1	0	C3	1.65468	7	22.317	0.502092	0.240018	0.085723	1.34212	0.067134	0	1.56251	2.94444	0.824538	0.693147	0	2.33537	1.14177	1	1	21.853	22.317	0	0.411444	0.502092	0	0	1	0	0.105068	6.19
2012	612	0.0582315	0	0	C3	2.55255	5	22.5399	0.602019	0.240018	-0.002774	1.10605	0.025846	0	1.44743	2.99573	1.00447	0	0	2.54865	1.27568	1	1	21.8866	0	0	0.414208	0	0	0	1	0	0.121382	6.34
2013	612	0.0686063	1	1	C3	2.00504	5	22.6967	0.399113	0.177461	0.03898	0.841516	-0.082978	0	1.25603	3.04452	1.28131	0.693147	0.693147	2.85944	1.55288	1	1	21.994	22.6967	22.6967	0.428831	0.399113	0.399113	0	1	0	0.122745	6.51
2015	612	0.0592089	2	0	C3	2.46024	1	22.8783	0.447863	0.175597	-0.007035	0.524139	-0.112637	0	1.40732	3.13549	1.85223	1.09861	0	3.58843	1.89766	1	1	22.1606	45.7566	0	0.416661	0.895726	0	0	1	0	0.114604	7.05
2016	612	0.0526867	0	0	C3	1.06407	1	22.7087	0.378894	0.159551	0.012472	0.4935	-0.157211	1	2.05561	3.17805	1.85495	0	0	3.83419	2.07003	1	1	22.2275	0	0	0.401499	0	0	0	1	0	0.115967	7.1
2017	612	0.044082	0	0	C3	1.85345	2	22.7335	0.369023	0.171101	0.023832	0.680364	0.277831	1	1.72939	3.21888	1.48797	0	0	3.7887	2.05391	1	1	22.1934	0	0	0.397459	0	0	0	1	0	0.0929703	7.27
2018	612	0.0322082	0	0	C3	0.890637	1	22.7307	0.432418	0.173024	-0.059308	0.658509	-0.021516	0	1.06648	3.2581	1.51648	0	0	4.19967	2.2782	1	1	22.2812	0	0	0.415196	0	0	0	1	0	0.0854795	7.44
2010	615	0	0	0	C2	2.94631	1	20.9218	0.402406	0.163779	0.002687	0.548573	0.104548	0	1.78723	2.89037	1.77686	0	0	0.478599	0.322957	1	1	21.8692	0	0	0.431746	0	0	0	1	0	0.0402659	5.5
2011	615	0	0	0	C2	2.13938	3	20.8849	0.468715	0.163779	-0.061027	0.637698	0.112543	0	1.14944	2.94444	1.53916	0	0	0.621776	0.432665	1	1	21.853	0	0	0.411444	0	0	0	1	0	0.0479039	5.7
2013	615	0	2	1	C2	2.82247	1	20.909	0.495739	0.163779	-0.027541	0.482332	-0.118098	0	1.65425	3.04452	1.86992	1.09861	0.693147	0.598383	0.377358	1	1	21.994	41.818	20.909	0.428831	0.991479	0.495739	0	1	0	0.0630335	6.58
2014	615	0	0	0	C2	0	1	21.1231	0.47627	0.163779	0.011685	0.515554	0.079151	0		3.09104	2.14655	0	0	0.868766	0.559055	1	1	22.0827	0	0	0.42938	0	0	0	1	0	0.0612197	7.16
2015	615	0.0117852	0	0	C2	-4.83705	2	22.717	0.733866	0.428832	0.037592	0.344302	2.1356	0	1.25891	3.13549	3.04272	0	0	1.02158	0.738609	1	1	22.1606	0	0	0.416661	0	0	0	1	0	0.0737735	7.35
2016	615	0	0	0	K	2.06585	5	22.6427	0.713111	0.428832	0.026854	0.599231	0.758028	1	1.40969	3.17805	1.60685	0	0	0.0348837	0.0232558	1	1	22.2275	0	0	0.401499	0	0	0	1	0	0.0663669	7.47
2017	615	0	0	0	K	3.33753	20	22.9376	0.693009	0.426206	0.052697	0.349974	-0.341201	0	1.23914	3.21888	3.27564	0	0	0.11236	0.0449438	1	1	22.1934	0	0	0.397459	0	0	0	1	0	0.0667301	7.78
2018	615	0.0098547	0	0	K	1.75905	11	23.2316	0.757065	0.429658	0.011837	0.266939	0.033461	0	1.07864	3.2581	4.25281	0	0	0.0967742	0.0215054	1	1	22.2812	0	0	0.415196	0	0	0	1	0	0.0690242	8.11
2010	616	0.0215452	0	0	K	3.11935	3	22.9358	0.622181	0.199811	0.065241	0.368469	-0.101488	1	1.17864	2.89037	2.97249	0	0	0	0	1	1	21.8692	0	0	0.431746	0	0	1	0	0	0.0402659	6.24
2011	616	0.0212823	0	0	K	4.11573	3	23.0129	0.620365	0.199811	0.037772	0.226853	-0.298645	0	1.00672	2.94444	4.57807	0	0	0	0	1	1	21.853	0	0	0.411444	0	0	1	0	0	0.0479039	6.32
2012	616	0.0047841	0	0	K	1.26565	1	23.1777	0.655948	0.199811	0.029044	0.237632	0.185363	0	1.07575	2.99573	4.55421	0	0	0	0	1	1	21.8866	0	0	0.414208	0	0	1	0	0	0.0595021	6.53
2013	616	0.0017091	0	0	K	4.1968	5	23.1869	0.615793	0.199811	0.017819	0.221645	0.01408	0	1.03946	3.04452	4.53244	0	0	0	0	1	1	21.994	0	0	0.428831	0	0	1	0	0	0.0630335	6.57
2014	616	0.0015766	0	0	K	0	2	22.8766	0.507899	0.199811	0.020073	0.196509	-0.228136	0		3.09104	4.30558	0	0	0	0	1	1	22.0827	0	0	0.42938	0	0	1	0	0	0.0612197	6.88
2017	616	1	0	0	K	1.38281	3	23.0433	0.572248	0.199811	0.000831	0.081163	-0.498563	0	1.04309	3.21888	11.1281	0	0	0.11236	0.0449438	1	1	22.1934	0	0	0.397459	0	0	1	0	0	0.0667301	6.81
2018	616	1	0	0	K	-0.408365	1	22.6123	0.27457	0.199811	0.041231	0.081163	1.79092	0	0.90409	3.2581	11.1281	0	0	0.0967742	0.0215054	1	1	22.2812	0	0	0.415196	0	0	1	0	0	0.0690242	6.87
2010	619	0.0035062	0	0	C2	0.358309	3	21.9285	0.356334	0.320682	0.059881	1.29303	-0.020511	0	1.41768	2.70805	0.842276	0	0	0.478599	0.322957	1	1	21.8692	0	0	0.431746	0	0	0	1	0	0.0743921	6.12
2011	619	0.0046722	1	0	C2	2.36636	4	22.124	0.451667	0.320682	0.031257	1.10145	0.027859	0	0.943124	2.77259	0.996339	0.693147	0	0.618911	0.432665	1	1	21.853	22.124	0	0.411444	0.451667	0	0	1	0	0.05936	6.42
2012	619	0.0047346	0	0	C2	0.543173	7	22.2246	0.457357	0.320682	0.054103	0.982103	0.030295	0	1.22024	2.83321	1.0694	0	0	0.806539	0.457766	1	1	21.8866	0	0	0.414208	0	0	0	1	0	0.0526622	6.25
2013	619	0.0047902	0	0	C2	0.546324	5	22.1925	0.41399	0.320682	0.036411	0.917571	-0.034263	0	1.01706	2.89037	1.07232	0	0	0.603774	0.380054	1	1	21.994	0	0	0.428831	0	0	0	1	0	0.0525302	6.5
2014	619	0	0	0	C2	-0.237569	7	22.1245	0.353838	0.320682	0.02904	0.928872	-0.036689	0	1.23786	2.94444	1.03999	0	0	0.868766	0.559055	1	1	22.0827	0	0	0.42938	0	0	0	1	0	0.0507265	7.4
2015	619	0.0044688	0	0	C2	0.191675	13	22.0866	0.321319	0.306341	0.029565	0.86057	-0.121638	0	1.70264	2.99573	1.14004	0	0	1.02158	0.738609	1	1	22.1606	0	0	0.416661	0	0	0	1	0	0.0496299	6.98
2016	619	0.0035145	4	0	C2	0.578934	8	22.0779	0.312097	0.306341	0.022385	0.818149	-0.071325	0	1.43426	3.04452	1.21695	1.60944	0	1.15171	0.771367	1	1	22.2275	88.3116	0	0.401499	1.24839	0	0	1	0	0.042167	7.09
2017	619	0.0028903	0	0	C2	0.971875	8	21.9813	0.252183	0.306341	0.003998	0.835189	-0.030415	0	1.10242	3.09104	1.13955	0	0	1.19089	0.821366	1	1	22.1934	0	0	0.397459	0	0	0	1	0	0.0386953	7.26
2018	619	0.003979	0	0	C2	1.77574	10	22.0554	0.30386	0.306341	0.000857	0.845788	0.000869	0	0.90409	3.13549	1.2261	0	0	1.29381	0.774914	1	1	22.2812	0	0	0.415196	0	0	0	1	0	0.0373023	7.44
2011	620	0.006674	0	0	K	-3.1504	2	22.6347	0.629394	0.659798	0.096593	0.373326		0	1.10752	2.94444	2.89555	0	0	0	0	1	1	21.853	0	0	0.411444	0	0	1	0	0	0.0479039	8.1
2012	620	0.0249915	0	0	K	2.79174	7	23.0818	0.712403	0.659798	0.067936	0.275193	0.054339	0	1.08182	2.99573	4.29452	0	0	0	0	1	1	21.8866	0	0	0.414208	0	0	1	0	0	0.0595021	8.75
2013	620	0.371781	0	0	K	5.10972	3	23.6282	0.806703	0.659798	0.034697	0.179869	0.056289	0	1.05127	3.04452	7.02159	0	0	0	0	1	1	21.994	0	0	0.428831	0	0	1	0	0	0.0630335	9.12
2014	620	0	0	0	K	4.6932	9	23.9299	0.848133	0.659798	0.018775	0.16299	0.345939	0	1.32502	3.09104	7.05385	0	0	0	0	1	1	22.0827	0	0	0.42938	0	0	1	0	0	0.0612197	9.37
2015	620	0.0331904	0	0	K	4.29371	9	24.2495	0.800459	0.597927	0.009812	0.158347	0.327235	0	1.30713	3.13549	7.31579	0	0	0.0232558	0	1	1	22.1606	0	0	0.416661	0	0	1	0	0	0.0737735	8.89
2016	620	0.0208437	0	0	K	3.3738	13	24.5204	0.843706	0.597927	0.012126	0.191243	0.617457	0	1.1981	3.17805	5.93075	0	0	0.0348837	0.0232558	1	1	22.2275	0	0	0.401499	0	0	1	0	0	0.0663669	9.14
2017	620	0.0224568	0	0	K	3.02027	18	24.6609	0.840289	0.597927	0.017999	0.15524	-0.0099	0	1.04944	3.21888	6.89324	0	0	0.11236	0.0449438	1	1	22.1934	0	0	0.397459	0	0	1	0	0	0.0667301	9.42
2018	620	0.0156672	0	0	K	2.76866	16	24.7049	0.813805	0.611735	0.023789	0.266534	0.8815	0	0.952162	3.2581	3.82843	0	0	0.0967742	0.0215054	1	1	22.2812	0	0	0.415196	0	0	1	0	0	0.0690242	9.7
2014	622	0	0	0	C3	2.64877	3	19.945	0.405503	0.179896	-0.099641	0.136161	-0.498563	0	4.78998	3.09104	6.83197	0	0	3.70823	2.07232	1	1	22.0827	0	0	0.42938	0	0	0	1	0	0.0575407	6.78
2015	622	0	0	0	C3	5.10972	3	19.945	0.444994	0.179896	-0.144251	0.138338	-0.140497	0	7.23319	3.13549	6.50859	0	0	3.59066	1.89766	1	1	22.1606	0	0	0.416661	0	0	0	1	0	0.046196	7.09
2010	623	0.0284789	0	0	C2	0.54922	5	22.7899	0.0826049	0.237801	0.166697	0.147848	0.085627	0	2.404	2.89037	7.09422	0	0	0.478599	0.322957	1	1	21.8692	0	0	0.431746	0	0	0	1	0	0.0207811	5.42
2011	623	0.0261243	0	0	C2	-0.139412	5	23.0339	0.0977966	0.23925	0.205566	0.127397	0.028655	0	1.45209	2.94444	8.80235	0	0	0.621776	0.432665	1	1	21.853	0	0	0.411444	0	0	0	1	0	0.0194722	5.55
2012	623	0.0245446	0	0	C2	0.0291186	8	23.1177	0.110211	0.237128	0.061768	0.137387	0.262159	0	1.41962	2.99573	7.58336	0	0	0.806539	0.457766	1	1	21.8866	0	0	0.414208	0	0	0	1	0	0.0191948	6.06
2013	623	0.0239557	0	0	C2	0.134102	5	23.217	0.11983	0.240949	0.092094	0.169661	0.353795	0	1.37307	3.04452	6.18663	0	0	0.603774	0.380054	1	1	21.994	0	0	0.428831	0	0	0	1	0	0.019976	6.11
2014	623	0.0232254	0	0	C2	-0.0136198	2	23.3457	0.0806487	0.240949	0.109584	0.173142	0.144741	0	2.18371	3.09104	6.14684	0	0	0.868766	0.559055	1	1	22.0827	0	0	0.42938	0	0	0	1	0	0.0185062	6.27
2015	623	0.0176376	0	0	C2	-0.407174	14	23.7107	0.113463	0.259153	0.154854	0.138959	0.042258	0	1.45937	3.13549	8.49509	0	0	1.02158	0.738609	1	1	22.1606	0	0	0.416661	0	0	0	1	0	0.0177949	6.47
2016	623	0.0160204	0	0	C2	-0.0226471	13	23.7359	0.072096	0.266553	0.082432	0.13624	0.172153	0	1.40098	3.17805	7.4325	0	0	1.16026	0.771367	1	1	22.2275	0	0	0.401499	0	0	0	1	0	0.0162046	6.7
2017	623	0.015914	0	0	C2	-0.126034	22	23.8077	0.0610962	0.266553	0.087458	0.141096	0.087724	0	1.24248	3.21888	7.34171	0	0	1.19089	0.821366	1	1	22.1934	0	0	0.397459	0	0	0	1	0	0.0149359	6.84
2018	623	0.0149709	0	0	C2	0.0383979	48	23.9284	0.138458	0.266551	0.039779	0.143001	0.116672	0	0.90409	3.2581	7.41816	0	0	1.29381	0.774914	1	1	22.2812	0	0	0.415196	0	0	0	1	0	0.0149359	6.98
2010	625	0.0375993	52	34	C3	1.31727	8	24.1396	0.652501	0.457113	0.072012	1.18738	0.312194	0	1.26832	2.70805	0.920909	3.98898	3.55535	1.95218	0.808732	1	1	21.8692	1255.26	820.745	0.431746	33.93	22.185	0	0	1	0.184101	6.22
2011	625	0.0351709	32	25	C3	2.1112	8	24.3215	0.599021	0.433307	0.027417	0.786439	-0.197153	0	1.04673	2.77259	1.37588	3.49651	3.2581	2.28811	1.10366	1	1	21.853	778.287	608.036	0.411444	19.1687	14.9755	0	0	1	0.204126	6.32
2012	625	0.0194763	29	23	C3	2.68412	4	24.5545	0.666268	0.449253	0.034241	0.712951	0.109625	0	1.25045	2.83321	1.56529	3.4012	3.17805	2.50946	1.24459	1	1	21.8866	712.079	564.753	0.414208	19.3218	15.3242	0	0	1	0.223879	6.94
2013	625	0.0322729	34	30	C3	2.54833	9	24.7004	0.650706	0.41038	0.069731	0.773642	0.306126	0	1.60901	2.89037	1.38675	3.55535	3.43399	2.81526	1.51406	1	1	21.994	839.814	741.013	0.428831	22.124	19.5212	0	0	1	0.22586	7.22
2014	625	0.0233881	31	27	C3	1.35197	9	24.9673	0.63472	0.391087	0.120966	0.851385	0.37502	0	1.64194	2.94444	1.31701	3.46574	3.33221	3.66958	2.03865	1	1	22.0827	773.986	674.117	0.42938	19.6763	17.1374	0	0	1	0.221213	7.8
2015	625	0.0207585	24	21	C3	0.0335376	26	25.2165	0.617805	0.391087	0.124732	0.839359	0.261905	0	1.43585	2.99573	1.3391	3.21888	3.09104	3.56396	1.87431	1	1	22.1606	605.197	529.547	0.416661	14.8273	12.9739	0	0	1	0.207863	7.69
2016	625	0.0105759	35	27	C3	0.482386	40	25.3915	0.592968	0.408807	0.104904	0.801762	0.176285	0	1.21636	3.04452	1.35609	3.58352	3.33221	3.79815	2.04222	1	1	22.2275	888.703	685.571	0.401499	20.7539	16.0101	0	0	1	0.188843	8.15
2017	625	0.0108313	52	34	C3	1.39763	49	25.3879	0.552762	0.408807	0.067801	0.752576	0.018713	0	1.0734	3.09104	1.32636	3.98898	3.55535	3.74348	2.02435	1	1	22.1934	1320.17	863.188	0.397459	28.7436	18.7939	0	0	1	0.175127	8.47
2018	625	0.0242945	52	34	C3	2.52221	60	25.2611	0.506327	0.215571	0.007248	0.664265	-0.171398	0	0.90409	3.13549	1.41013	3.98898	3.55535	4.15622	2.24979	1	1	22.2812	1313.58	858.878	0.415196	26.329	17.2151	0	0	1	0.170232	8.79
2010	626	0.0683129	0	0	F	5.10972	3	22.073	0.842081	0.370792	0.038507	2.48995	0.631342	0	1.26553	2.83321	0.400945	0	0	0.0126582	0	1	1	21.8692	0	0	0.431746	0	0	1	0	0	0.0382171	8.59
2011	626	0.0903926	0	0	F	1.44087	1	22.3254	0.831046	0.370792	0.013423	2.48995	0.478161	0	1.15816	2.89037	0.400945	0	0	0.030303	0.030303	1	1	21.853	0	0	0.411444	0	0	1	0	0	0.034872	9.18
2012	626	0.103248	0	0	F	2.62629	1	22.3429	0.821884	0.370792	0.01007	2.48995	0.159321	0	1.09261	2.94444	0.400945	0	0	0.0353982	0	1	1	21.8866	0	0	0.414208	0	0	1	0	0	0.0318136	9.94
2013	626	0.0899292	0	0	F	2.63695	1	22.4428	0.832431	0.370792	0.025475	2.48995	0.244772	0	1.11216	2.99573	0.400945	0	0	0	0	1	1	21.994	0	0	0.428831	0	0	1	0	0	0.0338268	9.86
2014	626	0	0	0	F	1.00014	4	22.8053	0.819093	0.370792	0.08481	2.48995	0.009818	0	1.1479	3.04452	0.400945	0	0	0.109244	0.10084	1	1	22.0827	0	0	0.42938	0	0	1	0	0	0.028841	9.64
2015	626	0.0713061	0	0	F	0	5	22.8771	0.767017	0.370792	0.075465	2.46924	0.213147	0		3.09104	0.400945	0	0	0.15748	0.133858	1	1	22.1606	0	0	0.416661	0	0	1	0	0	0.0292621	9.3
2016	626	0.0900543	0	0	F	0.379296	6	23.2356	0.740831	0.35	0.052814	2.48995	0.368201	0	1.6335	3.13549	0.400945	0	0	0.251908	0.21374	1	1	22.2275	0	0	0.401499	0	0	1	0	0	0.0273978	9.26
2017	626	0.236001	0	0	F	2.58855	19	22.921	0.704506	0.35	-0.034884	2.48995	0.34023	1	1.39471	3.17805	0.400945	0	0	0.178571	0.164286	1	1	22.1934	0	0	0.397459	0	0	1	0	0	0.0329245	9.46
2018	626	0.172954	0	0	F	2.84309	10	22.6629	0.612464	0.380904	0.011683	2.48995	-0.34965	1	1.08951	3.21888	0.400945	0	0	0.297101	0.289855	1	1	22.2812	0	0	0.415196	0	0	1	0	0	0.0345834	9.67
2010	628	0.0139044	0	0	K	0	51	21.7356	0.871495	0.224538	0.001963	0.46839	0.135581	0		2.94444	2.26602	0	0	0	0	1	1	21.8692	0	0	0.431746	0	0	0	0	1	0.194923	5.75
2011	628	0.0182287	0	0	K	2.74609	61	21.8513	0.871495	0.224538	-0.001168	0.494836	0.190065	0	1.40541	2.99573	2.13763	0	0	0	0	1	1	21.853	0	0	0.411444	0	0	0	0	1	0.166775	5.81
2012	628	0.0702988	0	0	K	2.71012	48	21.7736	0.871495	0.224538	0.000152	0.472985	-0.026747	0	1.39776	3.04452	2.03208	0	0	0	0	1	1	21.8866	0	0	0.414208	0	0	0	0	1	0.14069	6.03
2013	628	0.0718008	0	0	E	2.57833	59	21.9308	0.871495	0.224538	0.005932	0.670034	0.477495	0	1.31707	3.09104	1.60956	0	0	1.94444	0.907407	1	1	21.994	0	0	0.428831	0	0	0	0	1	0.145853	6.18
2014	628	0.0685985	0	0	E	2.74189	66	22.0266	0.871495	0.224538	-0.011334	0.555796	-0.060431	0	1.40783	3.13549	1.88535	0	0	3.0678	1.42373	1	1	22.0827	0	0	0.42938	0	0	0	0	1	0.145075	6.52
2015	628	0.0722368	0	0	E	3.14497	61	22.1023	0.827119	0.453973	0.012856	0.462774	-0.093224	0	1.71839	3.17805	2.24258	0	0	2.8209	1.40298	1	1	22.1606	0	0	0.416661	0	0	0	0	1	0.144898	7.01
2016	628	0.0681026	0	0	E	2.83627	60	21.9713	0.792944	0.453973	0.009041	0.29881	-0.371025	1	1.64399	3.21888	3.12778	0	0	3.15584	1.42857	0	1	22.2275	0	0	0.401499	0	0	0	0	1	0.141852	7.08
2017	628	0.0711928	0	0	E	1.80531	62	21.8173	0.738966	0.453973	0.009001	0.177009	-0.485879	1	1.36872	3.2581	5.2151	0	0	5.41176	2.37647	0	1	22.1934	0	0	0.397459	0	0	0	0	1	0.134338	7.26
2018	628	0.0992928	0	0	E	2.11738	59	21.9825	0.752415	0.453973	0.024709	0.292903	0.664734	1	1.37727	3.29584	3.69551	0	0	4.7093	2.05814	0	1	22.2812	0	0	0.415196	0	0	0	0	1	0.132508	7.45
2011	629	7.92e-05	1	0	C3	1.64414	13	24.1679	0.525744	0.30627	0.000251	1.04496	0.214916	0	1.37379	2.94444	0.596348	0.693147	0	2.33537	1.14177	1	1	21.853	24.1679	0	0.411444	0.525744	0	0	0	1	0.105068	5.81
2012	629	4.15e-05	0	0	B	2.23411	7	24.1592	0.504488	0.30627	0.019185	0.500135	-0.498563	1	1.35733	2.99573	1.99075	0	0	3.81395	2.18605	1	1	21.8866	0	0	0.414208	0	0	0	0	1	0.121382	6.03
2015	629	0.0023924	0	0	B	4.05633	12	24.7488	0.825853	0.354894	-0.044684	0.210604	-0.319552	0	1.21571	3.13549	4.90584	0	0	3.90164	2.31148	1	1	22.1606	0	0	0.416661	0	0	0	0	1	0.114604	7.01
2018	629	0	3	3	C3	-0.236811	22	23.1969	0.351754	0.354894	0.205566	1.35741	0.606804	0	1.84553	3.2581	0.782616	1.38629	1.38629	4.19716	2.27569	1	1	22.2812	69.5907	69.5907	0.415196	1.05526	1.05526	0	0	1	0.0854795	7.45
2010	630	0	0	0	C3	5.10972	20	24.1944	0.742978	0.569235	0.035936	1.83061	0.668135	0	2.1531	2.94444	0.627091	0	0	2.06029	0.879418	1	1	21.8692	0	0	0.431746	0	0	0	1	0	0.113056	6.12
2011	630	0	4	2	C3	1.60209	15	24.1973	0.645426	0.518284	0.046669	2.15169	0.378858	0	1.38603	2.99573	0.456126	1.60944	1.09861	2.33079	1.13872	1	1	21.853	96.7892	48.3946	0.411444	2.5817	1.29085	0	1	0	0.105068	6.42
2012	630	0	0	0	C3	3.28622	14	24.4095	0.697281	0.518284	0.021631	2.14134	0.092141	0	1.37079	3.04452	0.516353	0	0	2.54865	1.27568	1	1	21.8866	0	0	0.414208	0	0	0	1	0	0.121382	6.25
2013	630	0	0	0	C3	2.95221	21	24.4058	0.699186	0.518284	0.013814	1.91272	-0.014161	0	1.05756	3.09104	0.521861	0	0	2.86078	1.55422	1	1	21.994	0	0	0.428831	0	0	0	1	0	0.122745	6.5
2014	630	0	0	0	C3	2.0787	24	24.5719	0.666115	0.395451	0.007493	1.97298	0.166137	0	1.2207	3.13549	0.528349	0	0	3.70823	2.07232	1	1	22.0827	0	0	0.42938	0	0	0	1	0	0.116258	7.4
2015	630	0	4	3	C3	1.61618	12	24.5113	0.66883	0.395451	-0.016023	1.90783	-0.021638	0	1.44376	3.17805	0.508276	1.60944	1.38629	3.58621	1.89433	1	1	22.1606	98.045	73.5338	0.416661	2.67532	2.00649	0	1	0	0.114604	6.98
2016	630	0	2	1	C3	1.40432	12	24.5209	0.60694	0.395451	0.00731	1.95297	-0.002561	0	1.26727	3.21888	0.514501	1.09861	0.693147	3.83213	2.069	1	1	22.2275	49.0417	24.5209	0.401499	1.21388	0.60694	0	1	0	0.115967	7.09
2017	630	0	3	3	C3	2.72287	11	24.5902	0.611346	0.365338	0.016045	1.78445	-0.048963	0	1.23112	3.2581	0.579806	1.38629	1.38629	3.78609	2.0513	1	1	22.1934	73.7705	73.7705	0.397459	1.83404	1.83404	0	1	0	0.0929703	7.26
2018	630	0	2	2	C3	1.14802	15	24.5731	0.585336	0.365338	0.020658	1.78308	0.02619	0	1.02424	3.29584	0.555464	1.09861	1.09861	4.19799	2.27652	1	1	22.2812	49.1462	49.1462	0.415196	1.17067	1.17067	0	1	0	0.0854795	7.44
2010	631	1	0	0	K	5.10972	7	22.978	0.816424	0.736479	0.050614	0.225115	0.166386	0	1.12788	2.89037	5.05629	0	0	0	0	1	1	21.8692	0	0	0.431746	0	0	0	1	0	0.0402659	5.42
2011	631	1	0	0	K	3.17937	4	23.0892	0.786991	0.736479	0.051753	0.213684	0.144005	0	1.03745	2.94444	4.93978	0	0	0	0	1	1	21.853	0	0	0.411444	0	0	0	1	0	0.0479039	5.55
2012	631	1	0	0	K	1.4832	4	23.1282	0.746061	0.736479	0.053762	0.254568	0.282488	0	1.42938	2.99573	4.00474	0	0	0	0	1	1	21.8866	0	0	0.414208	0	0	0	1	0	0.0595021	6.06
2013	631	1	0	0	K	4.16848	6	23.2792	0.766583	0.736479	0.050904	0.234391	0.015161	0	1.12448	3.04452	4.58781	0	0	0	0	1	1	21.994	0	0	0.428831	0	0	0	1	0	0.0630335	6.11
2014	631	0	0	0	K	3.41274	3	23.2045	0.704834	0.688655	0.04633	0.388936	0.747427	0	1.2549	3.09104	2.43647	0	0	0	0	1	1	22.0827	0	0	0.42938	0	0	0	1	0	0.0612197	6.27
2015	631	1	0	0	K	0.538354	4	23.1991	0.68359	0.688655	0.027415	0.291364	-0.29199	0	1.9046	3.13549	3.42298	0	0	0.0232558	0	1	1	22.1606	0	0	0.416661	0	0	0	1	0	0.0737735	6.47
2016	631	1	0	0	K	-2.74281	3	23.535	0.662786	0.613287	0.025316	0.254831	0.046401	0	1.33763	3.17805	4.57715	0	0	0.0348837	0.0232558	1	1	22.2275	0	0	0.401499	0	0	0	1	0	0.0663669	6.7
2017	631	1	0	0	K	-2.15476	4	23.34	0.553553	0.613287	0.04996	0.440589	0.837994	0	1.3193	3.21888	2.04909	0	0	0.11236	0.0449438	1	1	22.1934	0	0	0.397459	0	0	0	1	0	0.0667301	6.84
2018	631	1	0	0	K	-2.97283	5	23.2594	0.487119	0.613287	0.083946	0.206347	-0.498563	0	1.05912	3.2581	4.65086	0	0	0.0967742	0.0215054	1	1	22.2812	0	0	0.415196	0	0	0	1	0	0.0690242	6.98
2016	632	1	0	0	F	3.02916	14	22.6338	0.791871	0.180629	0.005743	0.707287	0.064024	1	1.37609	3.17805	1.37357	0	0	0.251908	0.21374	1	1	22.2275	0	0	0.401499	0	0	1	0	0	0.0273978	9.15
2017	632	1	0	0	F	2.69808	11	22.6759	0.792013	0.180629	0.008894	0.965126	0.354187	1	1.1956	3.21888	1.05796	0	0	0.178571	0.164286	1	1	22.1934	0	0	0.397459	0	0	1	0	0	0.0329245	9.5
2018	632	1	0	0	F	1.70628	23	22.7739	0.797246	0.180629	0.004234	0.946364	0.052725	0	1.02843	3.2581	1.10838	0	0	0.297101	0.289855	1	1	22.2812	0	0	0.415196	0	0	1	0	0	0.0345834	9.87
2013	633	0.0003859	0	0	C3	4.04173	5	19.945	0.231722	0.367222	0.018073	0.426722	-0.191348	0	6.85785	3.17805	2.26079	0	0	2.86078	1.55422	1	1	21.994	0	0	0.428831	0	0	1	0	0	0.122745	2.92
2014	633	0	0	0	C3	0	2	19.945	0.232329	0.367222	-0.104507	0.316399	-0.330009	0		3.21888	2.94676	0	0	3.70823	2.07232	1	1	22.0827	0	0	0.42938	0	0	1	0	0	0.116258	3.45
2015	633	0	0	0	C3	5.10972	2	19.945	0.269247	0.136586	-0.144251	0.187667	-0.487797	0	7.23319	3.2581	4.90407	0	0	3.59066	1.89766	1	1	22.1606	0	0	0.416661	0	0	1	0	0	0.114604	4.15
2017	633	0.0110327	0	0	C3	5.10972	28	20.7126	0.837472	0.2	-0.025568	0.081163	0.277861	1	4.73987	3.3322	11.1281	0	0	3.7887	2.05391	1	1	22.1934	0	0	0.397459	0	0	0	0	0	0.0929703	4.21
2018	633	0.0085588	0	0	C3	5.10972	14	20.7684	0.845045	0.2	0.00128	0.109144	0.671464	1	2.53474	3.3673	9.41767	0	0	4.19967	2.2782	1	1	22.2812	0	0	0.415196	0	0	0	0	0	0.0854795	4.32
2011	635	0.002677	0	0	C2	3.35708	2	22.045	0.731939	0.222766	0.028112	0.753965	0.134887	0	1.3292	2.77259	1.33907	0	0	0.621776	0.432665	1	1	21.853	0	0	0.411444	0	0	0	0	1	0.0298253	3.91
2013	635	0.0245929	0	0	C2	0.494171	2	21.9907	0.227402	0.512468	0.021459	0.763462	0.007081	0	1.02973	2.89037	1.29627	0	0	0.603774	0.380054	1	1	21.994	0	0	0.428831	0	0	0	0	1	0.0283924	4.38
2015	635	0	0	0	C2	0.487017	1	21.8687	0.111514	0.512468	0.009521	0.543448	-0.122541	0	1.5422	2.99573	1.85387	0	0	1.02158	0.738609	1	1	22.1606	0	0	0.416661	0	0	0	0	1	0.024754	4.95
2016	635	0.0353751	0	0	C2	0.819746	4	21.9263	0.130624	0.512468	0.033919	0.493072	-0.05883	0	2.9266	3.04452	2.08646	0	0	1.16026	0.771367	1	1	22.2275	0	0	0.401499	0	0	0	0	1	0.022479	5.14
2017	635	0.0433586	0	0	C2	-0.242512	9	21.9599	0.13317	0.512468	0.027549	0.580193	0.231282	0	1.41182	3.09104	1.75259	0	0	1.19089	0.821366	1	1	22.1934	0	0	0.397459	0	0	0	0	1	0.0213623	5.3
2018	635	0.0391167	0	0	C2	-3.11229	7	21.8662	0.156592	0.512468	0.00816	0.603986	0.011177	0	0.978109	3.13549	1.57812	0	0	1.29381	0.774914	1	1	22.2812	0	0	0.415196	0	0	0	0	1	0.0208879	5.46
2010	636	0.0030634	2	1	C3	-1.18558	44	21.916	0.26868	0.182549	0.07426	0.679626	0.219106	0	2.80302	2.83321	1.62051	1.09861	0.693147	2.05613	0.877339	1	1	21.8692	43.832	21.916	0.431746	0.537361	0.26868	1	0	0	0.0663393	7.73
2011	636	0.0021881	4	1	C3	0.431856	43	21.9201	0.305384	0.182549	0.048023	0.605701	0.023575	0	1.60085	2.89037	1.58967	1.60944	0.693147	2.33079	1.14024	1	1	21.853	87.6803	21.9201	0.411444	1.22154	0.305384	1	0	0	0.0599497	7.88
2012	636	0.0013513	1	1	C3	1.16157	41	21.9108	0.329583	0.182549	0.021334	0.632799	0.001285	0	1.59419	2.94444	1.57292	0.693147	0.693147	2.5473	1.27432	1	1	21.8866	21.9108	21.9108	0.414208	0.329583	0.329583	1	0	0	0.0529712	8.33
2013	636	0.0033286	2	1	C3	1.38108	27	22.0762	0.402173	0.182549	0.024858	0.624166	0.070103	0	1.36987	2.99573	1.73439	1.09861	0.693147	2.8581	1.55288	1	1	21.994	44.1525	22.0762	0.428831	0.804346	0.402173	1	0	0	0.0479398	8.64
2014	636	0	2	1	C3	-0.316931	35	22.3492	0.258933	0.222093	0.021249	0.502213	0.007719	0	1.55359	3.04452	2.26126	1.09861	0.693147	3.70574	2.07107	1	1	22.0827	44.6984	22.3492	0.42938	0.517865	0.258933	1	0	0	0.0415622	9.3
2015	636	0.0747448	1	1	C3	0.433002	39	22.6085	0.273827	0.200286	0.011101	0.332365	-0.13717	0	1.69099	3.09104	3.39672	0.693147	0.693147	3.58954	1.89655	1	1	22.1606	22.6085	22.6085	0.416661	0.273826	0.273826	1	0	0	0.0357915	9.68
2016	636	0.0788907	2	1	C3	1.41726	41	22.6168	0.319639	0.200286	0.014121	0.419382	0.430391	0	1.57638	3.13549	2.39425	1.09861	0.693147	3.83213	2.069	1	1	22.2275	45.2335	22.6167	0.401499	0.639278	0.319639	1	0	0	0.0281124	9.86
2017	636	0.105641	2	1	C3	0.939661	50	22.5684	0.276182	0.200286	0.040403	0.517324	0.209362	0	1.86829	3.17805	1.88629	1.09861	0.693147	3.78696	2.05304	1	1	22.1934	45.1368	22.5684	0.397459	0.552364	0.276182	1	0	0	0.0226501	10.2
2018	636	0.0363465	3	2	C3	-2.82555	75	22.6753	0.215138	0.200286	0.153875	0.685033	0.365109	0	1.56741	3.21888	1.53778	1.38629	1.09861	4.19716	2.27652	1	1	22.2812	68.026	45.3507	0.415196	0.645414	0.430276	1	0	0	0.0470568	10.56
2010	637	0	0	0	C2	-4.52586	2	20.5412	0.0536182	0.295	0.101418	2.48995	0.323185	1	3.95635	3.13549	0.400945	0	0	0.478599	0.322957	1	1	21.8692	0	0	0.431746	0	0	1	0	0	0.319122	7.73
2011	637	0	0	0	C2	1.08564	3	20.4067	0.0536182	0.295	0.009463	2.48995	0.153176	0	2.69424	3.17805	0.400945	0	0	0.621776	0.432665	1	1	21.853	0	0	0.411444	0	0	1	0	0	0.282804	7.88
2012	637	0	0	0	C2	-0.842791	2	20.6627	0.127677	0.295	0.04731	2.48995	-0.145224	0	1.9152	3.21888	0.400945	0	0	0.806539	0.457766	1	1	21.8866	0	0	0.414208	0	0	1	0	0	0.290736	8.33
2013	637	0	0	0	C2	-0.783732	2	20.7623	0.169992	0.295	0.072366	2.48995	-0.082998	0	2.0679	3.2581	0.400945	0	0	0.603774	0.380054	1	1	21.994	0	0	0.428831	0	0	1	0	0	0.332194	8.64
2014	637	0	0	0	C2	-2.38921	5	20.9158	0.261497	0.295	0.099803	2.48995	0.237383	1	2.39594	3.29584	0.400945	0	0	0.868766	0.559055	1	1	22.0827	0	0	0.42938	0	0	1	0	0	0.303191	9.3
2015	637	0	0	0	C2	-1.7854	5	20.9637	0.256789	0.295	0.108903	2.46924	-0.236063	1	2.86207	3.3322	0.414675	0	0	1.02158	0.738609	1	1	22.1606	0	0	0.416661	0	0	1	0	0	0.301887	9.68
2016	637	0	0	0	C2	-2.46993	6	20.97	0.26409	0.295	0.057677	2.32028	-0.034798	0	2.69477	3.3673	0.432342	0	0	1.16026	0.771367	1	1	22.2275	0	0	0.401499	0	0	1	0	0	0.288627	9.86
2017	637	0	0	0	C2	-1.94521	7	20.9131	0.181275	0.295	0.094658	2.48995	0.488957	0	2.23243	3.4012	0.400945	0	0	1.19089	0.821366	1	1	22.1934	0	0	0.397459	0	0	1	0	0	0.244548	10.2
2018	637	0	0	0	C2	-1.22654	7	20.9382	0.236019	0.295	0.032902	2.48995	-0.019917	0	1.57	3.43399	0.400945	0	0	1.29381	0.774914	1	1	22.2812	0	0	0.415196	0	0	1	0	0	0.252125	10.56
2011	638	1	0	0	K	3.30678	2	20.5215	0.578843	0.428571	0.01462	0.486289	0.337344	0	1.4083	2.94444	2.0721	0	0	0	0	1	1	21.853	0	0	0.411444	0	0	1	0	0	0.390053	5.55
2012	638	1	0	0	K	0.0330096	3	20.7436	0.714257	0.428571	0.005456	0.081163	-0.498563	0	1.84059	2.99573	11.1281	0	0	0	0	1	1	21.8866	0	0	0.414208	0	0	1	0	0	0.376157	6.06
2013	638	0.0011732	0	0	F	2.52419	1	20.9019	0.729228	0.428571	-0.012145	0.089768	1.04935	0	1.8317	3.04452	11.1281	0	0	0	0	1	1	21.994	0	0	0.428831	0	0	1	0	0	0.36209	6.11
2015	638	0	0	0	F	5.10972	107	21.6546	0.871495	0.428571	-0.015165	0.094983	0.239884	0	4.60216	3.13549	10.5968	0	0	0.15748	0.133858	1	1	22.1606	0	0	0.416661	0	0	1	0	0	0.209095	6.47
2016	638	0	0	0	F	2.51417	193	21.1248	0.794594	0.376858	0.006809	0.081163	-0.347882	0	3.87593	3.17805	9.56713	0	0	0.251908	0.21374	1	1	22.2275	0	0	0.401499	0	0	1	0	0	0.145847	6.7
2017	638	0	0	0	F	0	305	20.6417	0.635905	0.376858	0.016408	0.106359	-0.177382	0		3.21888	7.1742	0	0	0.178571	0.164286	1	1	22.1934	0	0	0.397459	0	0	1	0	0	0.109135	6.84
2018	638	0.0004548	0	0	I	4.78	246	20.4331	0.739379	0.376858	-0.144251	0.142277	-0.075357	0	3.03458	3.2581	6.29821	0	0	2.46875	1.99107	1	1	22.2812	0	0	0.415196	0	0	1	0	0	0.0959871	6.98
2010	639	0	0	0	C3	-4.98414	4	20.6175	0.106485	0.419627	0.079736	1.14545	2.1356	0	2.719	3.17805	0.747918	0	0	2.06029	0.879418	1	1	21.8692	0	0	0.431746	0	0	1	0	0	0.204596	6.75
2011	639	0	0	0	C1	0.791207	2	21.0666	0.347867	0.419627	0.098815	1.59404	0.530099	0	1.87808	3.21888	0.765872	0	0	0.21875	0.1875	1	1	21.853	0	0	0.411444	0	0	1	0	0	0.179986	6.85
2012	639	0	0	0	C1	-2.59772	4	21.0815	0.284061	0.419627	0.100734	1.74651	0.347674	0	1.56853	3.2581	0.576847	0	0	0.357143	0.285714	1	1	21.8866	0	0	0.414208	0	0	1	0	0	0.163674	7.24
2013	639	0	0	0	C1	-2.88342	3	21.0854	0.193606	0.419627	0.12622	1.69317	-0.021419	0	1.71311	3.29584	0.591742	0	0	0.489362	0.361702	1	1	21.994	0	0	0.428831	0	0	1	0	0	0.137596	7.39
2014	639	0	0	0	C1	-1.39307	1	21.3436	0.344343	0.419627	0.071296	1.13492	-0.229473	0	1.98492	3.3322	0.99427	0	0	0.402685	0.255034	1	1	22.0827	0	0	0.42938	0	0	1	0	0	0.126708	7.76
2015	639	0	0	0	C1	0.307735	10	21.2786	0.219564	0.421313	0.08122	1.24582	0.199676	0	3.87691	3.3673	0.776581	0	0	0.467949	0.269231	1	1	22.1606	0	0	0.416661	0	0	1	0	0	0.113422	7.85
2016	639	0	0	0	C1	2.06157	24	22.8439	0.695448	0.349955	0.025538	0.669776	0.504257	0	1.8442	3.4012	2.46982	0	0	0.580838	0.36527	1	1	22.2275	0	0	0.401499	0	0	1	0	0	0.105434	7.94
2017	639	0	0	0	C1	2.94304	29	22.7654	0.64059	0.359808	0.049364	0.700409	0.664584	0	1.63073	3.43399	1.37173	0	0	0.447368	0.247368	1	1	22.1934	0	0	0.397459	0	0	1	0	0	0.0779813	8.08
2018	639	0.0057244	0	0	C1	-0.905589	33	23.0534	0.51104	0.296959	0.059166	0.649933	0.04035	0	0.99441	3.43399	1.75871	0	0	0.573684	0.278947	1	1	22.2812	0	0	0.415196	0	0	1	0	0	0.0743733	8.23
2010	651	0	19	7	C3	2.12974	12	24.9069	0.786421	0.194517	0.073475	1.03183	0.423335	0	1.55756	3.09104	1.0856	2.99573	2.07944	2.02079	0.864865	1	1	21.8692	473.231	174.348	0.431746	14.942	5.50495	1	0	0	0.076768	7.73
2011	651	0	45	16	C3	1.74172	6	25.1684	0.784335	0.194517	0.070249	1.10274	0.376026	0	1.35133	3.13549	1.02473	3.82864	2.83321	2.26829	1.11738	1	1	21.853	1132.58	402.695	0.411444	35.2951	12.5494	1	0	0	0.0765331	7.88
2012	651	0	52	34	C3	-0.946001	19	25.4014	0.7436	0.182231	0.077249	1.03037	0.194343	1	1.45336	3.17805	1.08308	3.98898	3.55535	2.47838	1.22973	1	1	21.8866	1320.87	863.647	0.414208	38.6672	25.2824	1	0	0	0.0693103	8.33
2013	651	0	52	34	C3	-0.403323	53	25.6189	0.734734	0.182231	0.090652	0.983367	0.194447	1	1.4661	3.21888	1.12707	3.98898	3.55535	2.79116	1.5087	1	1	21.994	1332.18	871.042	0.428831	38.2062	24.9809	1	0	0	0.076954	8.64
2014	651	0	52	34	C3	-1.74365	131	25.7746	0.711123	0.182231	0.098313	0.950166	0.161197	1	1.42275	3.2581	1.13416	3.98898	3.55535	3.64339	2.02992	1	1	22.0827	1340.28	876.336	0.42938	36.9784	24.1782	1	0	0	0.0759674	9.3
2015	651	0	52	34	C3	-3.66757	115	25.809	0.699646	0.182231	0.079412	0.614887	-0.290418	1	1.52729	3.29584	1.65428	3.98898	3.55535	3.53281	1.85984	1	1	22.1606	1342.07	877.506	0.416661	36.3816	23.788	1	0	0	0.0582048	9.68
2016	651	0	52	34	C3	-2.22299	115	25.9293	0.698834	0.182231	0.090242	0.629542	0.10801	1	1.50713	3.3322	1.68389	3.98898	3.55535	3.78064	2.03502	1	1	22.2275	1348.32	881.596	0.401499	36.3394	23.7603	1	0	0	0.0559462	9.86
2017	651	0	52	34	C3	0.293832	135	26.0938	0.689094	0.182231	0.113296	0.746392	0.369187	1	1.90501	3.3673	1.44968	3.98898	3.55535	3.74348	2.02435	1	1	22.1934	1356.88	887.188	0.397459	35.8329	23.4292	1	0	0	0.0620613	10.2
2018	651	0	52	34	C3	-2.28653	214	26.0982	0.630963	0.182231	0.113161	0.849909	0.336084	1	1.48192	3.4012	1.26807	3.98898	3.55535	4.15622	2.24979	1	1	22.2812	1357.1	887.338	0.415196	32.8101	21.4527	1	0	0	0.0612306	10.56
2010	652	0.0019569	0	0	S	0	11	22.9597	0.672316	0.337355	0.070358	0.811025	0.521289	0		2.94444	1.34582	0	0	0	0	1	1	21.8692	0	0	0.431746	0	0	1	0	0	0.0382171	7.06
2011	652	0.0008424	0	0	S	3.23318	11	23.3444	0.801483	0.337355	0.004458	0.443922	-0.262424	0	1.25223	2.99573	2.68064	0	0	0.0322581	0.0322581	1	1	21.853	0	0	0.411444	0	0	1	0	0	0.034872	7.43
2012	652	0.0005712	0	0	F	3.27623	16	23.5253	0.830865	0.337452	0.002349	0.393724	0.160412	0	1.14843	3.04452	2.76813	0	0	0.0353982	0	1	1	21.8866	0	0	0.414208	0	0	1	0	0	0.0318136	9.02
2013	652	0.002917	0	0	F	2.67622	9	23.7093	0.849184	0.337807	0.022165	0.559121	0.704128	0	1.19034	3.09104	1.95267	0	0	0	0	1	1	21.994	0	0	0.428831	0	0	1	0	0	0.0338268	9.42
2014	652	0	0	0	F	3.94904	3	23.8794	0.852878	0.33786	0.02752	0.294035	-0.364769	0	1.30957	3.13549	3.64366	0	0	0.109244	0.10084	1	1	22.0827	0	0	0.42938	0	0	1	0	0	0.028841	9.29
2015	652	0	0	0	F	3.45223	5	24.0757	0.86348	0.329047	0.012194	0.371009	0.498448	0	1.23015	3.17805	2.95908	0	0	0.15748	0.133858	1	1	22.1606	0	0	0.416661	0	0	1	0	0	0.0292621	9.44
2016	652	0.0020803	0	0	F	3.87446	7	24.1913	0.864875	0.329757	0.014112	0.515505	0.618943	0	1.11802	3.21888	2.05191	0	0	0.251908	0.21374	1	1	22.2275	0	0	0.401499	0	0	1	0	0	0.0273978	9.78
2017	652	0.0015376	0	0	F	3.43034	11	24.214	0.852533	0.329757	0.016818	0.586376	0.216971	1	1.05063	3.2581	1.7247	0	0	0.178571	0.164286	1	1	22.1934	0	0	0.397459	0	0	1	0	0	0.0329245	10.29
2018	652	0.0009725	0	0	F	3.21897	2	24.2676	0.850991	0.329757	0.013327	0.570349	0.010939	1	0.979319	3.29584	1.79994	0	0	0.297101	0.289855	1	1	22.2812	0	0	0.415196	0	0	1	0	0	0.0345834	10.83
2010	655	0	1	0	B	-1.43462	4	21.615	0.113821	0.584103	0.205566	0.706997	0.651074	0	4.36328	3.09104	1.58362	0.693147	0	5.21622	2.94595	1	1	21.8692	21.615	0	0.431746	0.113821	0	1	0	0	0.363514	6.75
2011	655	0	1	0	B	-2.0189	5	21.7995	0.11365	0.584103	0.185177	0.664062	0.158148	1	2.47511	3.13549	1.6444	0.693147	0	4.11628	2.67442	1	1	21.853	21.7995	0	0.411444	0.11365	0	1	0	0	0.36089	6.85
2012	655	0	4	0	B	-0.308174	3	21.928	0.15671	0.584103	0.067355	0.420285	-0.261487	1	1.95428	3.17805	2.53204	1.60944	0	3.72093	2.18605	1	1	21.8866	87.7122	0	0.414208	0.626839	0	1	0	0	0.355701	7.24
2013	655	0.0010087	0	0	B	-0.461761	2	22.0028	0.155839	0.584103	0.076149	0.472447	0.242661	1	1.28302	3.21888	2.19569	0	0	4.22222	2.28889	1	1	21.994	0	0	0.428831	0	0	1	0	0	0.36129	7.39
2015	655	0	0	0	B	1.00456	2	21.9558	0.0686192	0.584103	0.001479	0.221611	-0.489271	0	1.75914	3.29584	4.36164	0	0	3.90164	2.31148	1	1	22.1606	0	0	0.416661	0	0	1	0	0	0.333944	7.85
2016	655	0.0020391	3	0	B	1.76156	1	21.8228	0.125634	0.584103	-0.144251	0.194604	-0.20408	0	2.00321	3.3322	4.79728	1.38629	0	3.7541	2.32787	1	1	22.2275	65.4684	0	0.401499	0.376903	0	1	0	0	0.315668	7.94
2017	655	0.0024757	1	0	B	0.970315	1	21.701	0.13236	0.584103	-0.113139	0.368769	0.667653	0	1.8881	3.3673	2.54679	0.693147	0	4.14516	2.43548	1	1	22.1934	21.701	0	0.397459	0.13236	0	1	0	0	0.308539	8.08
2011	656	0.263469	0	0	K	-2.17381	3	24.3437	0.855081	0.218236	0.032147	0.298501	2.1356	1	1.04131	3.21888	3.7861	0	0	0	0	1	1	21.853	0	0	0.411444	0	0	0	0	1	0.0479039	6.32
2012	656	0.176323	0	0	K	3.01981	4	24.6748	0.846984	0.218236	0.027929	0.231596	0.048944	1	1.05347	3.2581	5.02628	0	0	0	0	1	1	21.8866	0	0	0.414208	0	0	0	0	1	0.0595021	6.94
2013	656	0.272442	0	0	K	4.39446	4	24.8568	0.840893	0.218236	0.016542	0.280912	0.552822	0	0.99673	3.29584	3.8828	0	0	0	0	1	1	21.994	0	0	0.428831	0	0	0	0	1	0.0630335	7.22
2014	656	0.231855	0	0	K	4.87603	14	25.1308	0.839565	0.183408	0.011948	0.239837	0.078029	0	1.06661	3.3322	4.73725	0	0	0	0	1	1	22.0827	0	0	0.42938	0	0	0	0	1	0.0612197	7.8
2015	656	0.243806	0	0	K	3.57343	21	25.2829	0.83948	0.175294	0.013891	0.21843	0.119783	0	1.06627	3.3673	4.92576	0	0	0.0232558	0	1	1	22.1606	0	0	0.416661	0	0	0	0	1	0.0737735	7.69
2016	656	0.242166	0	0	K	2.12453	16	25.4169	0.793754	0.169749	0.017484	0.314796	0.661743	1	1.03441	3.4012	3.3891	0	0	0.0348837	0.0232558	1	1	22.2275	0	0	0.401499	0	0	0	0	1	0.0663669	8.15
2017	656	0.240892	4	1	K	3.84055	11	25.7818	0.857869	0.169865	0.017144	0.260734	0.078242	1	1.02524	3.43399	4.52747	1.60944	0.693147	0.0674157	0.0337079	1	1	22.1934	103.127	25.7818	0.397459	3.43148	0.857869	0	0	1	0.0667301	8.47
2018	656	0.239909	3	0	K	2.7814	4	26.0982	0.836295	0.169865	0.020721	0.21251	0.18632	1	0.979941	3.43399	5.59491	1.38629	0	0.0645161	0.0215054	1	1	22.2812	78.2945	0	0.415196	2.50888	0	0	0	1	0.0690242	8.79
2013	657	0.0420222	0	0	C3	-4.00723	9	22.987	0.592067	0.726729	0.022392	1.23803	2.1356	0	1.06959	3.04452	0.855957	0	0	2.86078	1.55422	1	1	21.994	0	0	0.428831	0	0	1	0	0	0.122745	5.68
2014	657	0	0	0	C3	1.30191	6	22.7797	0.498505	0.609371	0.005361	0.96116	-0.254288	0	1.19408	3.09104	0.932979	0	0	3.70823	2.07232	1	1	22.0827	0	0	0.42938	0	0	1	0	0	0.116258	5.87
2015	657	0	0	0	C3	0	7	22.6446	0.49342	0.609371	-0.072108	0.799744	-0.301009	0		3.13549	1.16605	0	0	3.59066	1.89766	1	1	22.1606	0	0	0.416661	0	0	1	0	0	0.114604	5.21
2016	657	0	0	0	C3	1.65318	14	22.6519	0.478328	0.609371	0.007807	0.757982	-0.112909	0	1.31483	3.17805	1.32412	0	0	3.83419	2.07003	1	1	22.2275	0	0	0.401499	0	0	1	0	0	0.115967	5.28
2017	657	0	0	0	C3	1.35128	24	22.727	0.494335	0.609371	0.025729	0.92849	0.258806	0	1.21372	3.21888	1.13388	0	0	3.7887	2.05391	1	1	22.1934	0	0	0.397459	0	0	1	0	0	0.0929703	5.41
2018	657	0	0	0	C3	1.57631	24	22.7297	0.492383	0.609371	0.027367	1.10098	0.250077	0	1.06289	3.2581	0.909527	0	0	4.19967	2.2782	1	1	22.2812	0	0	0.415196	0	0	1	0	0	0.0854795	5.54
2010	659	0.0751419	0	0	C2	0.805935	16	22.5074	0.502319	0.263926	0.036536	0.59293	0.204254	0	1.32677	3.13549	1.77871	0	0	0.478599	0.322957	1	1	21.8692	0	0	0.431746	0	0	1	0	0	0.0743921	7.73
2011	659	0.100964	0	0	C2	1.51693	10	22.509	0.505273	0.263926	0.012273	0.605971	0.078688	0	1.24903	3.17805	1.65153	0	0	0.621776	0.432665	1	1	21.853	0	0	0.411444	0	0	1	0	0	0.05936	7.88
2012	659	0.0839897	0	0	C2	1.04384	3	22.5055	0.551759	0.263926	-0.034196	0.522986	-0.137776	0	1.14884	3.21888	1.90876	0	0	0.806539	0.457766	1	1	21.8866	0	0	0.414208	0	0	1	0	0	0.0526622	8.33
2013	659	0.0971717	0	0	C2	2.99137	2	22.2393	0.753524	0.263926	-0.144251	0.532649	-0.102122	0	1.53839	3.2581	1.62896	0	0	0.603774	0.380054	1	1	21.994	0	0	0.428831	0	0	1	0	0	0.0525302	8.64
2016	659	0.11532	0	0	C2	4.9197	9	21.6855	0.820605	0.113925	-0.144251	0.559179	-0.136222	1	4.23943	3.3673	1.61612	0	0	1.16026	0.771367	1	1	22.2275	0	0	0.401499	0	0	1	0	0	0.042167	9.86
2018	659	0.0801596	0	0	C2	3.80091	12	21.6328	0.755776	0.113925	0.007883	0.631054	0.002385	0	2.87866	3.43399	1.53402	0	0	1.29381	0.774914	1	1	22.2812	0	0	0.415196	0	0	1	0	0	0.0373023	10.56
2010	661	0.0108331	0	0	C2	1.89516	4	21.2895	0.543646	0.241991	0.076434	0.703991	0.139095	1	5.07612	2.89037	1.51087	0	0	0.478599	0.322957	1	1	21.8692	0	0	0.431746	0	0	0	1	0	0.0207811	5.42
2011	661	0.0109113	0	0	C2	2.12376	1	21.4453	0.540351	0.241991	0.086306	0.677769	0.110318	1	2.77318	2.94444	1.5901	0	0	0.621776	0.432665	1	1	21.853	0	0	0.411444	0	0	0	1	0	0.0194722	5.55
2012	661	0.0096807	0	0	C2	0.508887	2	21.5624	0.436626	0.241991	0.183689	0.805499	0.360422	1	3.90361	2.99573	1.3141	0	0	0.806539	0.457766	1	1	21.8866	0	0	0.414208	0	0	0	1	0	0.0191948	6.06
2015	661	0	0	0	C2	-1.16313	3	22.0623	0.361767	0.222806	0.154653	0.689867	0.061789	0	4.50633	3.13549	1.58841	0	0	1.02158	0.738609	1	1	22.1606	0	0	0.416661	0	0	0	1	0	0.0177949	6.47
2016	661	0	0	0	C2	-0.464109	3	22.5484	0.282593	0.223608	0.135127	0.578388	0.206216	0	3.34867	3.17805	2.14104	0	0	1.16026	0.771367	1	1	22.2275	0	0	0.401499	0	0	0	1	0	0.0162046	6.7
2017	661	0	0	0	C2	1.17103	14	22.7182	0.29261	0.223608	0.136867	0.605278	0.415823	0	4.52509	3.21888	1.79205	0	0	1.19089	0.821366	1	1	22.1934	0	0	0.397459	0	0	0	1	0	0.0149359	6.84
2018	661	0	0	0	C2	0.172311	3	22.9654	0.327952	0.223608	0.174514	0.641236	0.310252	0	3.48902	3.2581	1.75127	0	0	1.29381	0.774914	1	1	22.2812	0	0	0.415196	0	0	0	1	0	0.0149359	6.98
2010	665	0.0108028	0	0	C2	2.59222	14	20.7103	0.715773	0.22717	0.04199	0.970613	0.408554	0	2.71594	3.13549	1.05363	0	0	0.478599	0.322957	1	1	21.8692	0	0	0.431746	0	0	0	1	0	0.0675539	5.5
2011	665	0.0159436	0	0	C2	2.52245	17	20.6895	0.685234	0.233856	0.055239	1.04667	0.091426	0	2.36565	3.17805	0.945442	0	0	0.621776	0.432665	1	1	21.853	0	0	0.411444	0	0	0	1	0	0.0666275	5.7
2012	665	0.334745	0	0	R	-2.85693	407	21.8992	0.340707	0.201887	0.05788	0.341339	0.037915	0	1.17109	3.21888	3.05395	0	0	0	0	1	1	21.8866	0	0	0.414208	0	0	0	1	0	0.0713355	6.21
2013	665	0.356315	0	0	R	-0.742689	357	21.9213	0.299572	0.201887	0.056113	0.351995	0.086949	0	1.2855	3.2581	2.87224	0	0	0.0555556	0	1	1	21.994	0	0	0.428831	0	0	0	1	0	0.0704795	6.58
2014	665	0.248754	0	0	R	-2.53585	516	22.7402	0.331647	0.143051	0.040459	0.294315	0.544198	1	1.13518	3.29584	4.21868	0	0	0	0	1	1	22.0827	0	0	0.42938	0	0	0	1	0	0.0667315	7.16
2015	665	0.251049	0	0	R	-0.187059	468	22.7521	0.296669	0.131601	0.049151	0.318527	0.351805	1	1.31048	3.3322	3.15813	0	0	0.193548	0.129032	1	1	22.1606	0	0	0.416661	0	0	0	1	0	0.0559611	7.35
2016	665	0.253877	0	0	R	0.132962	513	22.8175	0.286639	0.131601	0.038057	0.31574	0.030865	0	1.29391	3.3673	3.27076	0	0	0.0857143	0.0571429	1	1	22.2275	0	0	0.401499	0	0	0	1	0	0.044364	7.47
2017	665	0.320608	0	0	R	0.513936	534	22.9703	0.352956	0.131601	0.037704	0.29722	0.052331	0	1.02241	3.4012	3.62092	0	0	0.24	0.24	1	1	22.1934	0	0	0.397459	0	0	0	1	0	0.0361739	7.78
2018	665	0.281168	0	0	R	1.19864	606	23.1352	0.402302	0.131601	0.020174	0.266622	0.051968	0	0.90409	3.43399	4.05922	0	0	0.14	0.06	1	1	22.2812	0	0	0.415196	0	0	0	1	0	0.0362685	8.11
2011	667	0.797753	0	0	K	2.04061	8	23.1111	0.502322	0.155817	0.016155	0.176796	-0.072547	0	1.01473	3.13549	6.00547	0	0	0	0	1	1	21.853	0	0	0.411444	0	0	0	0	1	0.0479039	5.08
2012	667	0.581512	0	0	K	3.81825	5	23.2915	0.570583	0.154592	0.01367	0.148112	-0.022559	0	1.0155	3.17805	7.35922	0	0	0	0	1	1	21.8866	0	0	0.414208	0	0	0	0	1	0.0595021	4.39
2013	667	0.65317	0	0	K	3.06899	3	23.4367	0.630405	0.155817	0.003626	0.246429	0.955153	0	0.939311	3.21888	4.35191	0	0	0	0	1	1	21.994	0	0	0.428831	0	0	0	0	1	0.0630335	4.45
2014	667	0.782238	0	0	K	2.47684	4	23.4907	0.645221	0.155817	0.004828	0.135837	-0.392437	1	1.15496	3.2581	7.56059	0	0	0	0	1	1	22.0827	0	0	0.42938	0	0	0	0	1	0.0612197	4.81
2015	667	0.751943	0	0	K	2.94352	8	23.5829	0.652122	0.155817	0.025459	0.280399	1.22233	0	1.37947	3.29584	3.73058	0	0	0.0232558	0	1	1	22.1606	0	0	0.416661	0	0	0	0	1	0.0737735	4.43
2016	667	0.810153	0	0	K	0.178255	7	23.6245	0.624281	0.155817	0.036993	0.291972	0.112373	0	1.14223	3.3322	3.49625	0	0	0.0348837	0.0232558	1	1	22.2275	0	0	0.401499	0	0	0	0	1	0.0663669	4.55
2017	667	0.232718	0	0	K	2.8955	12	23.5708	0.564867	0.155817	0.036503	0.250468	-0.147199	0	1.01596	3.3673	3.88532	0	0	0.11236	0.0449438	1	1	22.1934	0	0	0.397459	0	0	0	0	1	0.0667301	4.57
2018	667	0.0312696	0	0	K	2.37615	19	23.863	0.662576	0.155817	0.007391	0.124949	-0.432139	0	0.940072	3.4012	9.16445	0	0	0.0967742	0.0215054	1	1	22.2812	0	0	0.415196	0	0	0	0	1	0.0690242	4.59
2016	668	1	0	0	K	3.23237	1	21.4295	0.663022	0.392808	-0.024395	0.081163	-0.498563	0	2.47233	3.3673	11.1281	0	0	0.0348837	0.0232558	1	1	22.2275	0	0	0.401499	0	0	1	0	0	0.0663669	9.93
2017	668	1	0	0	K	2.73596	2	21.539	0.691801	0.392808	0.006481	0.125951	2.1356	0	1.66281	3.4012	8.37352	0	0	0.11236	0.0449438	1	1	22.1934	0	0	0.397459	0	0	1	0	0	0.0667301	10.18
2018	668	1	0	0	K	2.09483	2	21.7597	0.659968	0.392808	0.004336	0.097821	-0.079708	0	1.17543	3.43399	11.1281	0	0	0.0967742	0.0215054	1	1	22.2812	0	0	0.415196	0	0	1	0	0	0.0690242	10.45
2010	671	0.012323	0	0	S	3.13848	7	22.4989	0.534319	0.238998	0.120348	0.694029	0.43416	0	1.16986	2.99573	1.84396	0	0	0	0	1	1	21.8692	0	0	0.431746	0	0	1	0	0	0.0402659	6.72
2011	671	0.645107	0	0	K	5.10972	11	23.3026	0.670823	0.244365	0.030055	0.338206	0.008407	0	0.959972	3.04452	4.08497	0	0	0	0	1	1	21.853	0	0	0.411444	0	0	1	0	0	0.0479039	6.91
2012	671	0.745976	0	0	K	3.41504	4	23.5233	0.764088	0.246193	0.036083	0.367979	0.688769	0	1.2671	3.09104	3.0162	0	0	0	0	1	1	21.8866	0	0	0.414208	0	0	1	0	0	0.0595021	7.33
2013	671	0.670625	0	0	K	5.10972	15	24.211	0.868614	0.24247	0.02435	0.30288	0.365318	0	1.1622	3.13549	4.39412	0	0	0	0	1	1	21.994	0	0	0.428831	0	0	1	0	0	0.0630335	7.47
2014	671	0.867738	0	0	K	5.10972	7	24.5569	0.846881	0.215186	0.032475	0.352017	0.86644	0	1.18736	3.17805	3.32727	0	0	0	0	1	1	22.0827	0	0	0.42938	0	0	1	0	0	0.0612197	8.09
2015	671	0.893202	0	0	K	3.34562	6	24.9742	0.804169	0.181958	0.029771	0.384527	0.61075	0	1.25825	3.21888	3.13554	0	0	0.0232558	0	1	1	22.1606	0	0	0.416661	0	0	1	0	0	0.0737735	8.96
2016	671	0.92902	0	0	K	3.14828	13	25.5143	0.842861	0.180372	0.015019	0.205641	-0.124305	0	1.0242	3.2581	6.14504	0	0	0.0348837	0.0232558	1	1	22.2275	0	0	0.401499	0	0	1	0	0	0.0663669	9.15
2017	671	0.0409642	0	0	K	1.99408	12	26.0857	0.856649	0.180372	0.013356	0.198772	0.692167	1	1.00491	3.29584	6.43034	0	0	0.11236	0.0449438	1	1	22.1934	0	0	0.397459	0	0	1	0	0	0.0667301	9.5
2018	671	0.0432894	0	0	K	2.29826	14	26.0982	0.844228	0.180372	0.016391	0.236947	0.702797	1	0.9392	3.3322	4.66436	0	0	0.0967742	0.0215054	1	1	22.2812	0	0	0.415196	0	0	1	0	0	0.0690242	9.87
2013	672	0.0005066	0	0	C3	-4.11074	9	21.9205	0.555556	0.301554	0.075663	0.738373	2.1356	1	1.1859	3.09104	1.30162	0	0	2.86078	1.55422	1	1	21.994	0	0	0.428831	0	0	0	0	1	0.0805381	3.49
2014	672	0	0	0	C3	-1.32545	9	22.0714	0.538752	0.311902	0.103176	0.764282	0.075839	1	1.37522	3.13549	1.40697	0	0	3.70823	2.07232	1	1	22.0827	0	0	0.42938	0	0	0	0	1	0.0773163	3.86
2015	672	0.0006433	0	0	C3	2.09487	12	22.2661	0.601407	0.311921	0.014088	0.47501	-0.259843	1	1.28595	3.17805	2.30953	0	0	3.59066	1.89766	1	1	22.1606	0	0	0.416661	0	0	0	0	1	0.0707056	4.5
2016	672	0.0013754	0	0	C3	2.62005	26	22.4834	0.724193	0.322714	0.023725	0.497553	0.439645	1	2.45135	3.21888	1.99346	0	0	3.83419	2.07003	1	1	22.2275	0	0	0.401499	0	0	0	0	1	0.0680838	4.54
2017	672	0.0009301	0	0	C3	1.06574	29	22.513	0.607327	0.322714	0.130133	0.777495	0.573193	1	1.92809	3.2581	1.30522	0	0	3.7887	2.05391	1	1	22.1934	0	0	0.397459	0	0	0	0	1	0.066869	4.67
2018	672	0.002048	0	0	C3	-2.68589	20	22.6695	0.490646	0.322714	0.205566	0.816705	0.156302	1	1.47129	3.29584	1.32007	0	0	4.19967	2.2782	1	1	22.2812	0	0	0.415196	0	0	0	0	1	0.0841101	4.8
2014	676	0	0	0	C3	0	13	20.2595	0.761481	0.200263	-0.121602	0.55218	-0.152893	0		2.94444	1.68579	0	0	3.70823	2.07232	1	1	22.0827	0	0	0.42938	0	0	0	1	0	0.300607	9.3
2015	676	0.0538396	0	0	C3	5.10972	37	19.945	0.534206	0.200263	-0.008965	0.674637	-0.148743	1	7.23319	2.99573	0.984204	0	0	3.59066	1.89766	1	1	22.1606	0	0	0.416661	0	0	0	1	0	0.209095	9.68
2016	676	0.203178	0	0	C3	0	415	22.5937	0.289852	0.457771	0.092965	0.694904	2.1356	0		3.04452	2.74588	0	0	3.83419	2.07003	1	1	22.2275	0	0	0.401499	0	0	0	1	0	0.145847	9.86
2017	676	0.217945	0	0	I	1.19862	407	22.6731	0.280641	0.392535	0.078185	0.942968	1.69618	0	1.26506	3.09104	1.10253	0	0	2.38278	1.94258	1	1	22.1934	0	0	0.397459	0	0	0	1	0	0.109135	10.2
2018	676	0.195452	0	0	I	0.516715	348	22.7888	0.256617	0.392535	0.095718	1.02696	0.201728	0	1.13731	3.13549	1.03004	0	0	2.46875	1.99107	1	1	22.2812	0	0	0.415196	0	0	0	1	0	0.0959871	10.56
2010	678	0	0	0	C3	3.18736	14	20.639	0.455946	0.27421	0.029951	0.927859	0.599264	1	3.02393	2.89037	1.16706	0	0	2.06029	0.879418	1	1	21.8692	0	0	0.431746	0	0	0	1	0	0.123117	5.5
2011	678	0	1	1	C3	2.34332	17	20.7684	0.497509	0.27421	0.026298	0.888549	0.108612	1	1.61415	2.94444	1.19814	0.693147	0.693147	2.33537	1.14024	1	1	21.853	20.7684	20.7684	0.411444	0.497509	0.497509	0	1	0	0.10257	5.7
2012	678	0	0	0	C3	3.47236	11	21.0002	0.597451	0.27421	0.004712	0.643797	-0.128035	1	1.50818	2.99573	1.7325	0	0	2.54865	1.27568	1	1	21.8866	0	0	0.414208	0	0	0	1	0	0.111623	6.21
2013	678	0	0	0	C3	2.34829	21	21.4905	0.49023	0.298313	0.002386	0.529263	0.207107	1	1.2294	3.04452	2.34359	0	0	2.86078	1.55422	1	1	21.994	0	0	0.428831	0	0	0	1	0	0.110597	6.58
2014	678	0	0	0	C3	2.63615	14	21.5306	0.509652	0.298313	0.003503	0.576336	0.378343	1	1.5382	3.09104	1.7699	0	0	3.70823	2.07232	1	1	22.0827	0	0	0.42938	0	0	0	1	0	0.0973406	7.16
2015	678	0	0	0	C3	3.75676	9	21.5778	0.554425	0.301347	-0.032262	0.5455	-0.01123	1	2.27717	3.13549	1.87636	0	0	3.59066	1.89766	1	1	22.1606	0	0	0.416661	0	0	0	1	0	0.0960823	7.35
2016	678	0	0	0	C3	3.28256	14	21.6704	0.499855	0.279366	0.00674	0.566138	0.113831	1	2.72316	3.17805	1.84811	0	0	3.83419	2.07003	1	1	22.2275	0	0	0.401499	0	0	0	1	0	0.0842747	7.47
2017	678	0	0	0	C3	0	14	21.7535	0.527887	0.279366	0.005287	0.565927	0.091187	0		3.21888	1.84036	0	0	3.7887	2.05391	1	1	22.1934	0	0	0.397459	0	0	0	1	0	0.0680582	7.78
2018	678	0	0	0	C3	2.46487	22	21.737	0.543568	0.279366	-0.020161	0.536507	-0.020716	0	1.35241	3.2581	1.84853	0	0	4.19967	2.2782	1	1	22.2812	0	0	0.415196	0	0	0	1	0	0.0765166	8.11
2010	679	0.0074322	0	0	F	-0.151856	2	22.7484	0.803689	0.422727	0.061056	0.601809	0.152361	0	1.24983	2.89037	2.08975	0	0	0.0126582	0	1	1	21.8692	0	0	0.431746	0	0	1	0	0	0.0382171	6.24
2011	679	0.0069796	0	0	F	3.93756	2	22.9603	0.823216	0.375028	0.028963	0.377069	-0.119048	0	1.05573	2.94444	2.93193	0	0	0.030303	0.030303	1	1	21.853	0	0	0.411444	0	0	1	0	0	0.034872	6.32
2012	679	0.0067971	0	0	F	2.93719	1	22.9869	0.798468	0.29927	0.022307	0.355829	0.057324	0	1.06564	2.99573	2.8477	0	0	0.0353982	0	1	1	21.8866	0	0	0.414208	0	0	1	0	0	0.0318136	6.53
2013	679	0.0041957	0	0	F	3.67984	1	22.971	0.779629	0.29927	0.02442	0.380644	0.075406	0	0.996877	3.04452	2.60624	0	0	0	0	1	1	21.994	0	0	0.428831	0	0	1	0	0	0.0338268	6.57
2014	679	0	0	0	F	2.5097	14	22.9095	0.765699	0.29927	0.012068	0.391661	-0.009646	0	1.06236	3.09104	2.47484	0	0	0.109244	0.10084	1	1	22.0827	0	0	0.42938	0	0	1	0	0	0.028841	6.88
2015	679	0.005488	0	0	F	3.70335	15	22.8548	0.78223	0.29927	-0.02582	0.322431	-0.223277	0	1.59744	3.13549	3.01663	0	0	0.15748	0.133858	1	1	22.1606	0	0	0.416661	0	0	1	0	0	0.0292621	6.66
2016	679	0.0040137	0	0	F	3.08975	10	22.6608	0.773267	0.280584	0.003839	0.250801	-0.310156	0	1.49715	3.17805	3.60154	0	0	0.251908	0.21374	1	1	22.2275	0	0	0.401499	0	0	1	0	0	0.0273978	6.75
2017	679	0.0067548	0	0	F	3.36816	9	22.5222	0.75439	0.280584	0.000308	0.283914	-0.043622	0	1.17073	3.21888	3.27859	0	0	0.178571	0.164286	1	1	22.1934	0	0	0.397459	0	0	1	0	0	0.0329245	6.81
2018	679	0	0	0	F	3.78649	18	22.4438	0.815167	0.280584	-0.074265	0.18701	-0.409976	0	1.06072	3.2581	5.13788	0	0	0.297101	0.289855	1	1	22.2812	0	0	0.415196	0	0	1	0	0	0.0345834	6.87
2010	680	0.0312707	1	0	C3	0.772265	7	23.0933	0.591711	0.211006	0.111951	1.573	0.926197	0	1.73885	2.89037	0.798419	0.693147	0	2.05821	0.879418	1	1	21.8692	23.0933	0	0.431746	0.591711	0	1	0	0	0.0779402	6.75
2011	680	0.0249962	3	0	C3	3.35512	10	23.3486	0.648312	0.211006	0.045047	1.19981	0.097244	0	1.11888	2.94444	0.939268	1.38629	0	2.33232	1.14177	1	1	21.853	70.0458	0	0.411444	1.94494	0	1	0	0	0.0701347	6.85
2012	680	0.0252291	3	2	C3	2.13509	14	23.3115	0.630917	0.211006	0.0017	0.773358	-0.286851	0	1.03994	2.99573	1.26905	1.38629	1.09861	2.5446	1.27297	1	1	21.8866	69.9344	46.6229	0.414208	1.89275	1.26183	1	0	0	0.0686742	7.24
2013	680	0.0534348	6	1	C3	2.31656	15	23.2554	0.62131	0.276248	-0.030107	0.783084	-0.033322	0	0.950024	3.04452	1.2412	1.94591	0.693147	2.85274	1.55288	1	1	21.994	139.532	23.2554	0.428831	3.72786	0.62131	1	0	0	0.0671784	7.39
2014	680	0.0727297	4	0	C3	2.3323	12	23.1401	0.597773	0.276248	-0.00234	0.610029	-0.282764	0	1.33352	3.09104	1.54218	1.60944	0	3.70324	2.07232	1	1	22.0827	92.5606	0	0.42938	2.39109	0	1	0	0	0.0575407	7.76
2015	680	0.064971	4	2	C3	2.86351	26	22.9639	0.628449	0.276248	-0.093951	0.365921	-0.48129	0	1.49128	3.13549	2.49257	1.60944	1.09861	3.58621	1.89544	1	1	22.1606	91.8554	45.9277	0.416661	2.5138	1.2569	1	0	0	0.046196	7.85
2016	680	0.0760721	2	1	C3	2.65292	20	22.9492	0.620766	0.276248	0.001891	0.472053	0.168063	0	1.30802	3.17805	2.10288	1.09861	0.693147	3.83213	2.069	1	1	22.2275	45.8984	22.9492	0.401499	1.24153	0.620766	1	0	0	0.0375644	7.94
2017	680	0.0724963	1	0	C3	2.04813	40	22.981	0.621864	0.276248	0.0066	0.674789	0.441902	0	1.24057	3.21888	1.50548	0.693147	0	3.78783	2.05391	1	1	22.1934	22.981	0	0.397459	0.621864	0	1	0	0	0.023776	8.08
2018	680	0.0580818	7	4	C3	2.23493	29	22.961	0.608086	0.293684	0.008936	0.840851	0.259956	0	1.03494	3.2581	1.17123	2.07944	1.60944	4.19382	2.27485	1	1	22.2812	160.727	91.8439	0.415196	4.2566	2.43234	1	0	0	0.0266399	8.23
2013	681	0	0	0	I	3.83632	46	19.945	0.188982	0.154621	0.064976	0.523057	1.92336	1	7.23319	3.04452	1.97747	0	0	1.97143	1.54286	1	1	21.994	0	0	0.428831	0	0	1	0	0	0.0704795	9.86
2014	681	0.407798	0	0	C1	-5.41658	96	21.1444	0.0926271	0.146141	0.156174	0.427063	2.1356	0	2.7594	3.09104	3.89603	0	0	0.402685	0.255034	1	1	22.0827	0	0	0.42938	0	0	1	0	0	0.0667315	9.64
2015	681	0.800228	0	0	R	-0.0865673	193	21.7422	0.237634	0.13976	0.079672	0.252876	0.388171	0	3.48464	3.13549	5.10243	0	0	0.193548	0.129032	1	1	22.1606	0	0	0.416661	0	0	1	0	0	0.0559611	9.3
2016	681	0.818233	0	0	R	0.765408	216	21.9827	0.337898	0.13976	0.073266	0.233725	0.35475	0	1.878	3.17805	4.79073	0	0	0.0857143	0.0571429	1	1	22.2275	0	0	0.401499	0	0	1	0	0	0.044364	9.26
2017	681	0.840262	0	0	R	1.40241	303	22.1341	0.364926	0.13976	0.082006	0.213713	0.10751	0	2.07757	3.21888	5.03267	0	0	0.24	0.24	1	1	22.1934	0	0	0.397459	0	0	1	0	0	0.0361739	9.46
2018	681	0.370512	0	0	R	1.38346	257	22.1655	0.312123	0.13976	0.080556	0.237364	0.21271	0	2.40674	3.2581	4.28211	0	0	0.14	0.06	1	1	22.2812	0	0	0.415196	0	0	1	0	0	0.0362685	9.67
2010	682	0.0681238	0	0	I	0.101335	103	21.3468	0.212441	0.197371	0.020585	0.571453	0.087087	1	2.61969	2.83321	1.81618	0	0	1.875	1.20312	1	1	21.8692	0	0	0.431746	0	0	1	0	0	0.390053	6.75
2011	682	0.0599095	3	3	I	1.55452	124	21.3898	0.226445	0.197371	0.021773	0.62026	0.151266	1	1.81343	2.89037	1.6469	1.38629	1.38629	1.87097	1.35484	1	1	21.853	64.1695	64.1695	0.411444	0.679336	0.679336	1	0	0	0.390053	6.85
2012	682	0.0349613	8	5	C3	1.43658	136	21.599	0.346862	0.197371	0.027452	0.661292	0.215778	1	1.59765	2.94444	1.66977	2.19722	1.79176	2.53784	1.26892	1	1	21.8866	172.792	107.995	0.414208	2.77489	1.73431	1	0	0	0.376157	7.24
2013	682	0.045907	3	3	C3	0.778492	149	21.7086	0.384289	0.197371	0.035397	0.655698	0.158283	1	1.43221	2.99573	1.60859	1.38629	1.38629	2.85676	1.5502	1	1	21.994	65.1259	65.1259	0.428831	1.15287	1.15287	1	0	0	0.36209	7.39
2014	682	0.0453783	11	11	C3	1.71904	104	21.8566	0.435378	0.197371	0.037638	0.636365	0.105267	0	1.97841	3.04452	1.68747	2.48491	2.48491	3.69451	2.0586	1	1	22.0827	240.422	240.422	0.42938	4.78916	4.78916	1	0	0	0.300607	7.76
2015	682	0.0482314	12	11	C3	1.844	160	21.9076	0.419911	0.197371	0.035581	0.653636	0.131839	0	2.63133	3.09104	1.5689	2.56495	2.48491	3.57731	1.88543	1	1	22.1606	262.891	240.983	0.416661	5.03893	4.61902	1	0	0	0.209095	7.85
2016	682	0.0466681	19	17	C3	0	192	21.9491	0.405371	0.197371	0.044399	0.710606	0.13848	0		3.13549	1.43643	2.99573	2.89037	3.81462	2.05252	1	1	22.2275	417.032	373.134	0.401499	7.70205	6.89131	1	0	0	0.145847	7.94
2017	682	0.0679062	6	6	C3	-0.633907	207	22.29	0.341871	0.197371	0.045435	0.660784	0.141969	0	1.29123	3.17805	1.76885	1.94591	1.94591	3.78348	2.0487	1	1	22.1934	133.74	133.74	0.397459	2.05123	2.05123	1	0	0	0.109135	8.08
2018	682	0.0688947	10	10	C3	-0.0376721	185	22.3632	0.363459	0.275801	0.044889	0.611806	0.123277	0	1.16369	3.21888	1.69429	2.3979	2.3979	4.19131	2.26984	1	1	22.2812	223.632	223.632	0.415196	3.63459	3.63459	1	0	0	0.0959871	8.23
2010	683	0.0079697	0	0	C2	2.21637	2	22.4587	0.470051	0.198554	0.03003	0.384611	0.341219	0	1.69752	2.63906	2.43053	0	0	0.478599	0.322957	1	1	21.8692	0	0	0.431746	0	0	0	1	0	0.0294276	4.46
2011	683	0.0024819	0	0	C2	1.51396	6	22.5173	0.456107	0.198554	0.065531	0.536494	0.34362	0	1.19028	2.70805	1.91807	0	0	0.621776	0.432665	1	1	21.853	0	0	0.411444	0	0	0	1	0	0.0298253	4.53
2012	683	0.0073409	0	0	C2	1.17302	6	23.0225	0.578615	0.198554	0.034943	0.430987	0.168142	0	0.950732	2.77259	2.72126	0	0	0.806539	0.457766	1	1	21.8866	0	0	0.414208	0	0	0	1	0	0.0263442	5.19
2014	683	0	0	0	C2	1.05397	8	23.6952	0.562241	0.424833	0.014851	0.386435	1.11797	0	0.979343	2.89037	2.71261	0	0	0.868766	0.559055	1	1	22.0827	0	0	0.42938	0	0	0	1	0	0.0237422	4.96
2015	683	0.0056544	0	0	C2	2.11494	4	23.6876	0.57365	0.367379	0.005383	0.376138	0.01644	0	1.021	2.94444	2.64847	0	0	1.02158	0.738609	1	1	22.1606	0	0	0.416661	0	0	0	1	0	0.024754	4.84
2016	683	0.0043153	0	0	C2	1.53601	11	23.8249	0.56106	0.341341	-0.030451	0.439068	0.248405	0	1.05826	2.99573	2.43362	0	0	1.16026	0.771367	1	1	22.2275	0	0	0.401499	0	0	0	1	0	0.022479	4.8
2017	683	0.0031042	0	0	C2	1.10769	14	23.8161	0.522167	0.333359	0.042438	0.465486	0.127847	0	1.03285	3.04452	2.13883	0	0	1.19089	0.821366	1	1	22.1934	0	0	0.397459	0	0	0	1	0	0.0213623	4.83
2018	683	0.0030116	0	0	C2	0.883956	8	23.8851	0.502393	0.332564	0.07178	0.390939	-0.133965	0	0.929279	3.09104	2.64621	0	0	1.29381	0.774914	1	1	22.2812	0	0	0.415196	0	0	0	1	0	0.0208879	4.85
2010	685	0.022201	0	0	D	0.49802	8	22.543	0.2082	0.622401	0.113179	0.143115	0.143581	0	1.23762	2.94444	7.22585	0	0	0.844828	0.310345	1	1	21.8692	0	0	0.431746	0	0	1	0	0	0.0771028	7.73
2011	685	0.0247552	0	0	D	0.439277	8	22.8015	0.284319	0.622437	0.152558	0.110873	-0.069305	0	1.09336	2.99573	10.0538	0	0	0.84127	0.253968	1	1	21.853	0	0	0.411444	0	0	1	0	0	0.0817568	7.88
2012	685	0.020914	0	0	D	0.659995	10	22.757	0.203434	0.622471	0.047082	0.104615	0.028878	0	1.27342	3.04452	9.34622	0	0	0.71875	0.3125	1	1	21.8866	0	0	0.414208	0	0	1	0	0	0.0731529	8.33
2013	685	0.0152512	0	0	D	0.339799	8	22.828	0.197314	0.622471	0.076952	0.109457	0.060855	0	1.23156	3.09104	9.45876	0	0	0.760563	0.352113	1	1	21.994	0	0	0.428831	0	0	1	0	0	0.0647254	8.64
2014	685	0	0	0	D	0.125659	12	23.0214	0.232986	0.492561	0.083851	0.124751	0.331318	0	1.69114	3.13549	8.62033	0	0	1.75676	0.5	1	1	22.0827	0	0	0.42938	0	0	1	0	0	0.0577373	9.3
2015	685	0.0095906	0	0	D	-0.912863	9	23.3439	0.196852	0.46811	0.128274	0.10382	0.065286	0	1.48378	3.17805	11.1281	0	0	2.1039	0.558442	1	1	22.1606	0	0	0.416661	0	0	1	0	0	0.0533484	9.68
2016	685	0.0070198	0	0	D	0.453861	23	23.4352	0.236022	0.478893	0.068617	0.100387	0.188844	0	1.23688	3.21888	10.2961	0	0	1.45238	0.666667	1	1	22.2275	0	0	0.401499	0	0	1	0	0	0.0469372	9.86
2017	685	0.0067819	0	0	D	0.242035	18	23.486	0.227687	0.479792	0.071236	0.104459	0.103512	0	1.15466	3.2581	9.81601	0	0	1.70526	0.705263	1	1	22.1934	0	0	0.397459	0	0	1	0	0	0.0469842	10.2
2018	685	0.0189387	0	0	D	0.353886	25	23.5649	0.265539	0.479792	0.043701	0.122058	0.252619	0	0.90409	3.29584	8.47971	0	0	2.29897	1.07217	1	1	22.2812	0	0	0.415196	0	0	1	0	0	0.0476745	10.56
2013	688	0.0034712	0	0	B	-5.41658	20	20.8574	0.150741	0.408282	0.197068	0.602484	2.1356	0	2.08812	3.21888	1.70759	0	0	4.22222	2.28889	1	1	21.994	0	0	0.428831	0	0	0	0	1	0.36129	7.22
2014	688	0.0020107	0	0	B	-1.00703	15	21.2196	0.265747	0.409865	0.205566	0.701337	0.473701	0	2.11186	3.2581	1.6644	0	0	4.94118	2.92157	1	1	22.0827	0	0	0.42938	0	0	0	0	1	0.352364	7.8
2015	688	0.0017863	0	0	B	0.587645	22	21.3766	0.222466	0.409865	0.16157	0.61195	0.105105	0	2.38262	3.29584	1.76214	0	0	3.90164	2.31148	1	1	22.1606	0	0	0.416661	0	0	0	0	1	0.333944	7.69
2016	688	0.0013746	0	0	B	0.115827	50	21.3948	0.0946737	0.409865	0.120002	0.574529	0.021694	0	5.33031	3.3322	1.75639	0	0	3.80328	2.32787	1	1	22.2275	0	0	0.401499	0	0	0	0	1	0.315668	8.15
2017	688	0.0020109	0	0	B	0	35	21.589	0.077885	0.409865	0.189412	0.572424	0.113199	0		3.3673	1.91613	0	0	4.16129	2.43548	1	1	22.1934	0	0	0.397459	0	0	0	0	1	0.308539	8.47
2018	688	0.0081993	0	0	B	0.0034084	20	21.6879	0.10764	0.409865	0.161263	0.490261	-0.011782	0	5.10952	3.4012	2.14049	0	0	4.19672	2.39344	1	1	22.2812	0	0	0.415196	0	0	0	0	1	0.315249	8.79
2010	690	0.0001318	0	0	D	1.19329	1	22.7209	0.567412	0.308811	0.047855	0.445657	0.046858	0	1.84872	2.63906	2.39441	0	0	0.844828	0.310345	1	1	21.8692	0	0	0.431746	0	0	1	0	0	0.0771028	7.73
2011	690	0.0004285	0	0	D	2.54575	1	22.8175	0.5927	0.308811	0.021952	0.453847	0.141827	0	1.23829	2.70805	2.30977	0	0	0.84127	0.253968	1	1	21.853	0	0	0.411444	0	0	1	0	0	0.0817568	7.88
2012	690	0.0046991	0	0	D	0.506544	6	22.978	0.59808	0.308811	0.051135	0.447622	0.123921	0	1.40619	2.77259	2.41295	0	0	0.71875	0.3125	1	1	21.8866	0	0	0.414208	0	0	1	0	0	0.0731529	8.33
2013	690	0.0035056	0	0	D	-2.52902	7	23.0081	0.533225	0.308811	0.114413	0.584348	0.431515	0	1.46098	2.83321	1.73703	0	0	0.760563	0.352113	1	1	21.994	0	0	0.428831	0	0	1	0	0	0.0647254	8.64
2014	690	0.0019715	0	0	D	-1.54879	8	22.9804	0.475295	0.30244	0.105134	0.483444	-0.169473	0	1.61228	2.89037	2.03435	0	0	1.75676	0.5	1	1	22.0827	0	0	0.42938	0	0	1	0	0	0.0577373	9.3
2015	690	0.0006973	0	0	D	0.277531	13	22.9956	0.478615	0.303019	0.066917	0.3712	-0.239082	0	2.21328	2.94444	2.71439	0	0	2.1039	0.558442	1	1	22.1606	0	0	0.416661	0	0	1	0	0	0.0533484	9.68
2016	690	0.0120668	0	0	D	-0.585099	9	23.4798	0.476761	0.2611	0.053016	0.278215	-0.009586	0	1.59842	2.99573	4.44801	0	0	1.45238	0.666667	1	1	22.2275	0	0	0.401499	0	0	1	0	0	0.0469372	9.86
2017	690	0.0183308	0	0	D	1.7305	16	23.5791	0.512	0.16	0.006225	0.151798	-0.289554	0	1.4808	3.04452	6.91451	0	0	1.70526	0.705263	1	1	22.1934	0	0	0.397459	0	0	1	0	0	0.0469842	10.2
2018	690	0.0142331	0	0	D	1.30927	29	23.7956	0.589695	0.16	0.023717	0.19672	0.524647	0	1.25103	3.09104	5.63159	0	0	2.29897	1.07217	1	1	22.2812	0	0	0.415196	0	0	1	0	0	0.0476745	10.56
2012	691	0.0004182	0	0	K	5.10972	4	19.945	0.613278	0.09967	-0.031262	0.14646		0	5.46296	3.04452	6.98914	0	0	0	0	1	1	21.8866	0	0	0.414208	0	0	1	0	0	0.0263442	3.26
2013	691	0	0	0	K	5.10972	4	19.945	0.658523	0.09967	-0.018818	0.122673	-0.130833	0	5.74112	3.09104	8.65741	0	0	0	0	1	1	21.994	0	0	0.428831	0	0	1	0	0	0.0283924	3.49
2014	691	0	0	0	K	5.10972	4	19.945	0.769477	0.09967	-0.13697	0.081163	-0.498563	1	5.52516	3.13549	11.1281	0	0	0	0	1	1	22.0827	0	0	0.42938	0	0	1	0	0	0.0237422	3.86
2015	691	0	0	0	K	5.10972	4	19.945	0.671943	0.09967	0.04462	0.328829	2.1356	0	7.23319	3.17805	2.73983	0	0	0.0232558	0	1	1	22.1606	0	0	0.416661	0	0	1	0	0	0.024754	4.5
2017	691	0	0	0	K	5.10972	7	19.945	0.652226	0.09967	-0.030151	0.155232	-0.002059	0	7.23319	3.2581	5.48212	0	0	0.11236	0.0449438	1	1	22.1934	0	0	0.397459	0	0	0	0	1	0.0213623	4.67
2018	691	0	0	0	K	4.58509	7	19.945	0.502493	0.09967	0.047667	0.167108	-0.182594	1	5.2575	3.29584	5.26158	0	0	0.0967742	0.0215054	1	1	22.2812	0	0	0.415196	0	0	0	0	1	0.0208879	4.8
2010	692	0.0209784	0	0	D	2.18454	1	21.7466	0.580252	0.351048	0.011088	0.465831	-0.033184	0	1.35484	2.89037	2.15461	0	0	0.844828	0.310345	1	1	21.8692	0	0	0.431746	0	0	1	0	0	0.0771028	6.24
2011	692	0.0189523	0	0	D	2.68	2	21.9819	0.648965	0.351048	0.013645	0.427096	0.042281	0	0.995567	2.94444	2.61559	0	0	0.84127	0.253968	1	1	21.853	0	0	0.411444	0	0	1	0	0	0.0817568	6.32
2012	692	0.0169123	0	0	D	2.10034	1	21.9202	0.622123	0.351048	0.008611	0.441425	0.120052	0	1.00607	2.99573	2.19554	0	0	0.71875	0.3125	1	1	21.8866	0	0	0.414208	0	0	1	0	0	0.0731529	6.53
2013	692	0.0117167	0	0	D	2.83576	1	22.0259	0.654453	0.351048	0.005692	0.445914	0.033611	0	1.2287	3.04452	2.36103	0	0	0.760563	0.352113	1	1	21.994	0	0	0.428831	0	0	1	0	0	0.0647254	6.57
2014	692	0	0	0	D	2.85103	3	22.0565	0.658962	0.351048	0.012611	0.421078	0.00963	0	1.31913	3.09104	2.41121	0	0	1.75676	0.5	1	1	22.0827	0	0	0.42938	0	0	1	0	0	0.0577373	6.88
2015	692	0.016969	0	0	D	2.92049	10	22.1769	0.672847	0.351048	0.019761	0.388745	-0.002676	0	1.53828	3.13549	2.72709	0	0	2.1039	0.558442	1	1	22.1606	0	0	0.416661	0	0	1	0	0	0.0533484	6.66
2016	692	0.0146941	0	0	D	3.69858	8	22.3105	0.705711	0.351048	0.013218	0.39917	0.166339	0	1.40629	3.17805	2.67224	0	0	1.45238	0.666667	1	1	22.2275	0	0	0.401499	0	0	1	0	0	0.0469372	6.75
2017	692	0.0165676	0	0	D	3.32852	16	22.4537	0.758328	0.351048	-0.010685	0.335359	-0.03485	0	1.2578	3.21888	3.19502	0	0	1.70526	0.705263	1	1	22.1934	0	0	0.397459	0	0	1	0	0	0.0469842	6.81
2018	692	0.0152105	0	0	D	3.48714	12	22.5306	0.759505	0.351048	0.003913	0.325193	0.080527	0	0.983337	3.2581	3.19328	0	0	2.29897	1.07217	1	1	22.2812	0	0	0.415196	0	0	1	0	0	0.0476745	6.87
2010	695	0.0318478	0	0	D	0	3	20.748	0.676708	0.372955	0.007478	0.677858	0.174437	0		2.94444	1.5221	0	0	0.844828	0.310345	1	1	21.8692	0	0	0.431746	0	0	1	0	0	0.237606	7.06
2011	695	0.0212955	0	0	D	3.40423	3	20.9601	0.732609	0.372955	0.005717	0.640395	0.089867	0	1.7777	2.99573	1.72647	0	0	0.84127	0.253968	1	1	21.853	0	0	0.411444	0	0	1	0	0	0.20678	7.43
2012	695	0.0130198	0	0	D	2.22595	3	20.8972	0.709961	0.372955	0.004265	0.636358	0.066643	0	1.98497	3.04452	1.51997	0	0	0.71875	0.3125	1	1	21.8866	0	0	0.414208	0	0	1	0	0	0.159722	9.02
2013	695	0.0013053	0	0	D	3.38114	3	20.8673	0.727013	0.372955	0.003082	0.621429	-0.069354	1	2.16163	3.09104	1.58515	0	0	0.760563	0.352113	1	1	21.994	0	0	0.428831	0	0	1	0	0	0.160784	9.42
2014	695	0	0	0	D	3.7125	1	20.8306	0.712942	0.372955	0.002969	0.579856	-0.097384	1	3.25465	3.13549	1.69295	0	0	1.75676	0.5	1	1	22.0827	0	0	0.42938	0	0	1	0	0	0.159962	9.29
2015	695	0	0	0	D	5.04607	12	20.8334	0.709932	0.25	0.003074	0.544808	-0.07639	0	5.98334	3.17805	1.83804	0	0	2.1039	0.558442	1	1	22.1606	0	0	0.416661	0	0	1	0	0	0.170446	9.44
2016	695	0	0	0	D	3.86375	11	20.85	0.711098	0.25	0.00345	0.537035	-0.004664	0	3.85466	3.21888	1.87749	0	0	1.45238	0.666667	1	1	22.2275	0	0	0.401499	0	0	1	0	0	0.143019	9.78
2017	695	0.0024001	0	0	D	0	16	21.2701	0.717868	0.25	0.014474	0.703304	0.665183	0		3.2581	1.71622	0	0	1.70526	0.705263	1	1	22.1934	0	0	0.397459	0	0	1	0	0	0.134569	10.29
2018	695	0.0069879	0	0	D	1.60358	20	20.5684	0.377041	0.25	0.043535	0.809899	0.039526	0	2.70796	3.29584	0.818481	0	0	2.29897	1.07217	1	1	22.2812	0	0	0.415196	0	0	1	0	0	0.134736	10.83
2012	697	0.0002801	0	0	B	1.90343	22	20.2117	0.170988	0.287997	0.087312	0.410043	-0.498563	1	3.70827	2.99573	2.8278	0	0	3.81395	2.18605	1	1	21.8866	0	0	0.414208	0	0	0	0	1	0.166352	5.11
2013	697	0.0001036	0	0	B	-2.10756	10	20.4026	0.212977	0.287997	0.09776	0.341369	0.066823	1	3.78866	3.04452	3.20809	0	0	4.22222	2.28889	1	1	21.994	0	0	0.428831	0	0	0	0	1	0.164382	5.62
2014	697	0	0	0	B	-4.05731	6	21.1763	0.0941063	0.247559	0.072312	0.212062	0.077538	1	3.44604	3.09104	6.45396	0	0	4.94118	2.92157	1	1	22.0827	0	0	0.42938	0	0	0	0	1	0.155151	6.29
2015	697	3.26e-05	0	0	B	1.90646	5	21.2465	0.102522	0.247559	0.037163	0.095052	-0.364243	1	7.23319	3.13549	10.8896	0	0	3.90164	2.31148	1	1	22.1606	0	0	0.416661	0	0	0	0	1	0.279528	6.21
2016	697	1.19e-05	0	0	B	0	5	21.217	0.0944738	0.251435	-0.025526	0.081163	-0.498563	1		3.17805	11.1281	0	0	3.80328	2.32787	1	1	22.2275	0	0	0.401499	0	0	0	0	1	0.251766	6.57
2017	697	0.0976447	0	0	C3	1.95497	5	22.3759	0.702266	0.252293	0.015529	0.219484	2.1356	1	2.76117	3.21888	6.9357	0	0	3.7887	2.05391	1	1	22.1934	0	0	0.397459	0	0	0	0	1	0.211663	6.94
2018	697	0.132374	0	0	C3	2.28034	6	22.3733	0.410005	0.210244	0.004205	0.307348	1.12892	1	1.68106	3.2581	3.24943	0	0	4.19967	2.2782	1	1	22.2812	0	0	0.415196	0	0	0	0	1	0.201757	7.34
2010	698	0.0526174	0	0	C2	1.94189	9	22.6509	0.562133	0.330843	0.030291	1.07542	0.660984	0	1.35818	2.89037	0.918407	0	0	0.478599	0.322957	1	1	21.8692	0	0	0.431746	0	0	1	0	0	0.319122	6.24
2011	698	0.0464507	1	0	C2	2.51978	2	22.6456	0.52891	0.330843	0.030753	1.47222	0.348488	0	1.06209	2.94444	0.677424	0.693147	0	0.618911	0.432665	1	1	21.853	22.6456	0	0.411444	0.52891	0	1	0	0	0.282804	6.32
2012	698	0.0376205	0	0	C2	2.87536	3	22.6716	0.564337	0.330843	-0.023611	1.48126	0.016692	0	0.963759	2.99573	0.683898	0	0	0.806539	0.457766	1	1	21.8866	0	0	0.414208	0	0	1	0	0	0.290736	6.53
2013	698	0.0257708	0	0	C2	1.94101	4	22.6722	0.560279	0.330843	0.004292	1.50035	0.026361	0	0.923981	3.04452	0.666687	0	0	0.603774	0.380054	1	1	21.994	0	0	0.428831	0	0	1	0	0	0.332194	6.57
2014	698	0	0	0	C2	2.70947	17	22.7436	0.588404	0.330843	0.002264	1.44686	0.00031	0	1.03276	3.09104	0.715825	0	0	0.868766	0.559055	1	1	22.0827	0	0	0.42938	0	0	1	0	0	0.303191	6.88
2015	698	0.0134717	0	0	C2	1.70902	12	22.9882	0.597846	0.266821	0.020452	1.06239	-0.082633	0	1.14384	3.13549	0.996557	0	0	1.02158	0.738609	1	1	22.1606	0	0	0.416661	0	0	1	0	0	0.301887	6.66
2016	698	0.011217	0	0	C2	1.49396	14	23.0839	0.602551	0.266821	0.033529	0.874683	-0.084555	0	1.1122	3.17805	1.19794	0	0	1.16026	0.771367	1	1	22.2275	0	0	0.401499	0	0	1	0	0	0.288627	6.75
2017	698	0.0081771	2	0	C2	2.05281	11	23.0117	0.555087	0.266821	0.022282	1.16417	0.346047	0	1.02443	3.21888	0.82799	1.09861	0	1.18739	0.821366	1	1	22.1934	46.0235	0	0.397459	1.11017	0	1	0	0	0.244548	6.81
2018	698	0.0051617	0	0	C2	1.85994	12	22.9363	0.50727	0.266821	0.012482	1.13566	-0.093833	0	0.90409	3.2581	0.847363	0	0	1.29381	0.774914	1	1	22.2812	0	0	0.415196	0	0	1	0	0	0.252125	6.87
2010	700	0	0	0	C3	2.43694	3	22.0828	0.763317	0.347184	0.016954	0.536351	0.140966	1	1.33629	3.13549	1.97592	0	0	2.06029	0.879418	1	1	21.8692	0	0	0.431746	0	0	1	0	0	0.184101	8.59
2011	700	0.0148675	0	0	C3	1.98461	12	22.0895	0.693056	0.357603	0.025682	0.502696	-0.003348	1	1.12423	3.17805	1.99599	0	0	2.33689	1.14177	1	1	21.853	0	0	0.411444	0	0	1	0	0	0.204126	9.18
2012	700	0.0296846	0	0	C3	1.66444	5	22.1174	0.660946	0.362197	0.046185	0.619817	0.254618	1	1.07874	3.21888	1.63584	0	0	2.54865	1.27568	1	1	21.8866	0	0	0.414208	0	0	1	0	0	0.223879	9.94
2015	700	0.145236	0	0	C3	1.72307	3	22.2401	0.470709	0.340422	0.069856	0.739157	-0.076293	1	2.18952	3.3322	1.4532	0	0	3.59066	1.89766	1	1	22.1606	0	0	0.416661	0	0	1	0	0	0.207863	9.3
2016	700	0.121592	0	0	C3	0.919978	2	22.504	0.477059	0.330662	0.035299	0.605021	0.01743	1	1.47277	3.3673	1.85971	0	0	3.83419	2.07003	1	1	22.2275	0	0	0.401499	0	0	1	0	0	0.188843	9.26
2017	700	0.10237	0	0	C3	2.02114	2	22.7425	0.64302	0.330662	0.018823	0.607554	0.360113	1	1.17783	3.4012	1.73554	0	0	3.7887	2.05391	1	1	22.1934	0	0	0.397459	0	0	1	0	0	0.175127	9.46
2018	700	0.0914642	0	0	C3	2.70219	3	22.7244	0.685327	0.357794	0.001365	0.665188	0.144119	1	1.01281	3.43399	1.48975	0	0	4.19967	2.2782	1	1	22.2812	0	0	0.415196	0	0	1	0	0	0.170232	9.67
2010	701	0.0408236	0	0	F	2.35581	27	21.9368	0.699733	0.281998	0.031675	2.48995	0.21407	0	1.5865	2.94444	0.400945	0	0	0.0126582	0	1	1	21.8692	0	0	0.431746	0	0	1	0	0	0.0382171	6.72
2011	701	0.0485177	0	0	F	2.55268	21	22.2628	0.757724	0.281998	0.032819	2.48995	0.348041	0	1.21683	2.99573	0.400945	0	0	0.030303	0.030303	1	1	21.853	0	0	0.411444	0	0	1	0	0	0.034872	6.91
2012	701	0.0367214	0	0	F	5.02048	31	22.4124	0.782629	0.281998	0.028307	2.48995	0.186253	0	1.13225	3.04452	0.400945	0	0	0.0353982	0	1	1	21.8866	0	0	0.414208	0	0	1	0	0	0.0318136	7.33
2013	701	0.0205187	0	0	F	2.42899	54	22.8592	0.828761	0.281998	0.042202	2.48995	0.463624	0	1.15713	3.09104	0.400945	0	0	0	0	1	1	21.994	0	0	0.428831	0	0	1	0	0	0.0338268	7.47
2014	701	0	0	0	F	1.88274	37	23.078	0.790127	0.217927	0.021277	2.48995	0.027645	0	1.11056	3.13549	0.400945	0	0	0.109244	0.10084	1	1	22.0827	0	0	0.42938	0	0	1	0	0	0.028841	8.09
2015	701	0.0222973	0	0	F	1.73931	115	23.3766	0.705449	0.217927	0.009868	2.36942	0.111786	0	1.22735	3.17805	0.484594	0	0	0.15748	0.133858	1	1	22.1606	0	0	0.416661	0	0	1	0	0	0.0292621	8.96
2016	701	0.0236732	0	0	F	1.97911	163	23.4954	0.657712	0.16662	0.008459	2.48995	0.374873	0	1.03454	3.21888	0.400945	0	0	0.251908	0.21374	1	1	22.2275	0	0	0.401499	0	0	1	0	0	0.0273978	9.15
2017	701	0.028047	0	0	F	2.38778	145	23.4639	0.646789	0.16662	0.004948	2.48995	0.24143	0	0.954549	3.2581	0.400945	0	0	0.178571	0.164286	1	1	22.1934	0	0	0.397459	0	0	1	0	0	0.0329245	9.5
2018	701	0.0355206	0	0	F	2.91758	125	23.5201	0.691093	0.16662	0.002831	2.48995	0.298143	0	0.90409	3.29584	0.400945	0	0	0.297101	0.289855	1	1	22.2812	0	0	0.415196	0	0	1	0	0	0.0345834	9.87
2010	702	0.0013437	0	0	C1	1.41593	8	20.6526	0.527542	0.242225	0.012264	1.94022	0.028207	0	2.18731	2.63906	0.546267	0	0	0.179245	0.113208	1	1	21.8692	0	0	0.431746	0	0	0	1	0	0.204596	5.47
2011	702	0.0011569	0	0	C1	2.56313	9	20.5393	0.449502	0.239225	0.007399	2.16812	0.120954	0	1.78915	2.70805	0.435136	0	0	0.21875	0.1875	1	1	21.853	0	0	0.411444	0	0	0	1	0	0.179986	5.68
2012	702	0.0010391	0	0	C1	0.564567	4	20.6312	0.496521	0.239281	0.005353	2.25465	0.028299	0	1.73024	2.77259	0.463894	0	0	0.357143	0.285714	1	1	21.8866	0	0	0.414208	0	0	0	1	0	0.163674	5.7
2013	702	0.0008119	0	0	C1	2.10207	4	20.4068	0.394248	0.257493	-0.030653	2.46733	0.029535	0	2.09572	2.83321	0.400945	0	0	0.489362	0.361702	1	1	21.994	0	0	0.428831	0	0	0	1	0	0.137596	5.84
2014	702	0.0005563	0	0	C1	2.8882	10	20.3825	0.307983	0.255266	0.036908	2.48995	-0.110065	0	3.9481	2.89037	0.400945	0	0	0.402685	0.255034	1	1	22.0827	0	0	0.42938	0	0	0	1	0	0.126708	6.78
2015	702	0.0002777	0	0	C1	4.40323	8	20.2588	0.266837	0.251346	0.006797	1.96591	-0.268935	0	7.2289	2.94444	0.477243	0	0	0.467949	0.269231	1	1	22.1606	0	0	0.416661	0	0	0	1	0	0.113422	7.09
2016	702	6.12e-05	0	0	C1	2.65819	8	20.2865	0.286479	0.251346	0.001995	1.93	-0.065982	0	5.89874	2.99573	0.525311	0	0	0.580838	0.36527	1	1	22.2275	0	0	0.401499	0	0	0	1	0	0.105434	7.07
2017	702	2.67e-06	0	0	C1	2.56216	9	20.3751	0.328779	0.251346	0.021929	1.99454	0.096272	0	2.93858	3.04452	0.523561	0	0	0.447368	0.247368	1	1	22.1934	0	0	0.397459	0	0	0	1	0	0.0779813	7.33
2018	702	0	0	0	C1	1.7439	9	20.3937	0.273323	0.251346	0.074064	1.8831	-0.00484	0	2.3346	3.09104	0.535973	0	0	0.573684	0.278947	1	1	22.2812	0	0	0.415196	0	0	0	1	0	0.0743733	7.6
2011	703	0.0084005	0	0	C2	-5.41658	8	23.8332	0.678552	0.711676	0.138662	1.73957	2.1356	0	1.10324	3.09104	0.711453	0	0	0.621776	0.432665	1	1	21.853	0	0	0.411444	0	0	1	0	0	0.139031	5.31
2012	703	0.0177378	0	0	C2	3.05798	6	23.7792	0.671032	0.711676	0.020777	1.49662	0.036767	0	1.06269	3.13549	0.650122	0	0	0.806539	0.457766	1	1	21.8866	0	0	0.414208	0	0	1	0	0	0.152343	6.19
2013	703	0.0179766	0	0	C2	2.95095	5	23.8932	0.690292	0.711676	0.022293	1.3653	-0.058798	0	1.01205	3.17805	0.774149	0	0	0.603774	0.380054	1	1	21.994	0	0	0.428831	0	0	1	0	0	0.148452	6.31
2014	703	0.0176486	0	0	C2	2.41851	16	24.0091	0.737606	0.700268	-0.01569	1.11055	-0.087415	0	1.12728	3.21888	0.952604	0	0	0.868766	0.559055	1	1	22.0827	0	0	0.42938	0	0	1	0	0	0.158046	6.48
2015	703	0.0269387	0	0	C2	2.95529	55	23.9505	0.669643	0.618483	0.006243	1.16738	0.080362	1	1.21663	3.2581	0.831486	0	0	1.02158	0.738609	1	1	22.1606	0	0	0.416661	0	0	1	0	0	0.159647	6.26
2016	703	0.0627467	0	0	C2	0.594275	43	24.0387	0.52011	0.505035	0.033697	1.22933	0.06932	1	1.28795	3.29584	0.849317	0	0	1.16026	0.771367	1	1	22.2275	0	0	0.401499	0	0	1	0	0	0.15653	6.43
2017	703	0.0923128	0	0	C2	0.884536	46	24.3013	0.523542	0.416489	0.060655	2.11452	0.982886	0	1.52919	3.3322	0.517516	0	0	1.19089	0.821366	1	1	22.1934	0	0	0.397459	0	0	1	0	0	0.153989	6.55
2018	703	0.0462466	0	0	C2	0.88415	62	24.8113	0.626552	0.44395	0.047018	1.78034	0.321447	0	1.11619	3.3673	0.701899	0	0	1.29381	0.774914	1	1	22.2812	0	0	0.415196	0	0	1	0	0	0.149127	6.66
2010	705	0.0017731	0	0	F	1.91036	1	20.822	0.503068	0.225271	0.022976	1.46215	0.178083	1	1.67683	2.89037	0.734218	0	0	0.0126582	0	1	1	21.8692	0	0	0.431746	0	0	1	0	0	0.0382171	8.18
2011	705	0.0066332	0	0	F	2.55929	6	20.9227	0.551046	0.226033	0.028848	1.47952	0.143831	1	1.4252	2.94444	0.709894	0	0	0.030303	0.030303	1	1	21.853	0	0	0.411444	0	0	1	0	0	0.034872	8.31
2012	705	0.0162845	0	0	F	-1.40789	10	21.2254	0.328037	0.206327	0.032944	1.26158	0.053919	1	1.38643	2.99573	0.911733	0	0	0.0353982	0	1	1	21.8866	0	0	0.414208	0	0	1	0	0	0.0318136	9.28
2013	705	0.0099477	0	0	F	0.886674	15	21.2793	0.324508	0.199411	0.038746	1.18855	0.113638	1	1.63417	3.04452	0.864022	0	0	0	0	1	1	21.994	0	0	0.428831	0	0	1	0	0	0.0338268	9.37
2014	705	0	0	0	F	0.876385	14	21.3125	0.321773	0.199411	0.023016	1.17375	0.031259	1	1.98207	3.09104	0.866102	0	0	0.109244	0.10084	1	1	22.0827	0	0	0.42938	0	0	1	0	0	0.028841	9.73
2015	705	0.047181	0	0	F	2.04515	31	21.385	0.340293	0.199411	0.019818	1.15672	0.039531	1	3.17218	3.13549	0.895857	0	0	0.15748	0.133858	1	1	22.1606	0	0	0.416661	0	0	1	0	0	0.0292621	10
2016	705	0.0395306	0	0	F	1.37639	15	21.4249	0.348689	0.199411	0.023576	1.2304	0.127801	1	2.27724	3.17805	0.826696	0	0	0.251908	0.21374	1	1	22.2275	0	0	0.401499	0	0	1	0	0	0.0273978	9.97
2017	705	0.0198398	0	0	F	1.38237	12	21.4417	0.322559	0.199411	0.030947	1.26733	0.056521	0	1.55823	3.21888	0.795654	0	0	0.178571	0.164286	1	1	22.1934	0	0	0.397459	0	0	1	0	0	0.0329245	10.29
2018	705	0.0201914	0	0	F	1.23502	9	21.4748	0.319304	0.199411	0.034441	1.3703	0.10867	0	1.23146	3.2581	0.741869	0	0	0.297101	0.289855	1	1	22.2812	0	0	0.415196	0	0	1	0	0	0.0345834	10.62
2010	708	0	0	0	C3	-0.273827	3	22.2355	0.44039	0.299549	0.135059	1.89723	0.419306	0	1.95696	2.89037	0.574818	0	0	2.06029	0.879418	1	1	21.8692	0	0	0.431746	0	0	0	1	0	0.0666241	5.5
2011	708	0	0	0	C3	-0.550821	2	22.2711	0.38333	0.299549	0.12663	2.00506	0.17342	0	1.31088	2.94444	0.507609	0	0	2.33689	1.14177	1	1	21.853	0	0	0.411444	0	0	0	1	0	0.0692831	5.7
2012	708	0	0	0	C3	1.71562	6	22.1712	0.309464	0.299549	0.048734	1.81401	-0.122988	0	1.08968	2.99573	0.523737	0	0	2.54865	1.27568	1	1	21.8866	0	0	0.414208	0	0	0	1	0	0.0669652	6.21
2013	708	0	0	0	C3	0.754846	3	22.2277	0.302641	0.299549	0.045854	1.6912	-0.084334	0	0.90409	3.04452	0.605258	0	0	2.86078	1.55422	1	1	21.994	0	0	0.428831	0	0	0	1	0	0.0671817	6.58
2014	708	0	0	0	C3	-0.050666	3	22.3382	0.340129	0.299549	0.05626	1.54316	-0.011451	0	1.22128	3.09104	0.683777	0	0	3.70823	2.07232	1	1	22.0827	0	0	0.42938	0	0	0	1	0	0.0677998	7.16
2015	708	0	2	1	C3	0.987945	2	22.3598	0.319129	0.299549	0.0532	1.21931	-0.157138	0	1.3872	3.13549	0.829015	1.09861	0.693147	3.58843	1.89655	1	1	22.1606	44.7197	22.3598	0.416661	0.638258	0.319129	0	1	0	0.0733061	7.35
2016	708	0	0	0	C3	-0.948037	1	22.4892	0.363229	0.299549	0.053289	1.16393	0.031547	0	1.34242	3.17805	0.91466	0	0	3.83419	2.07003	1	1	22.2275	0	0	0.401499	0	0	0	1	0	0.0778829	7.47
2017	708	0	0	0	C3	-0.0435521	3	22.6071	0.387679	0.299549	0.063561	1.64609	0.599808	0	1.16849	3.21888	0.643267	0	0	3.7887	2.05391	1	1	22.1934	0	0	0.397459	0	0	0	1	0	0.0823983	7.78
2018	708	0	4	3	C3	-1.96879	9	22.7616	0.426451	0.299549	0.071571	1.76382	0.229391	0	0.939782	3.2581	0.610663	1.60944	1.38629	4.19632	2.27569	1	1	22.2812	91.0464	68.2848	0.415196	1.7058	1.27935	0	1	0	0.0760804	8.11
2010	709	0	0	0	C3	3.23365	7	25.3766	0.704805	0.269517	0.014295	1.126	0.341031	0	1.00259	2.83321	0.897529	0	0	2.06029	0.879418	1	1	21.8692	0	0	0.431746	0	0	1	0	0	0.0666241	4.98
2011	709	0	0	0	C3	1.22102	14	25.6723	0.682523	0.4282	0.010525	0.966151	0.140479	0	0.951038	2.89037	1.05772	0	0	2.33689	1.14177	1	1	21.853	0	0	0.411444	0	0	1	0	0	0.0692831	5.18
2012	709	0	0	0	C3	2.9254	19	25.7653	0.712047	0.428199	0.000939	0.754702	-0.162842	0	0.950107	2.94444	1.38658	0	0	2.54865	1.27568	1	1	21.8866	0	0	0.414208	0	0	1	0	0	0.0669652	5.44
2013	709	0	1	1	C3	2.56821	21	25.8406	0.731628	0.428199	0.000853	0.68549	-0.012316	0	0.93236	2.99573	1.51375	0.693147	0.693147	2.85944	1.55288	1	1	21.994	25.8407	25.8407	0.428831	0.731628	0.731628	1	0	0	0.0671817	5.61
2014	709	0	1	1	C3	2.57632	20	25.8612	0.734403	0.4248	0.004254	0.58267	-0.108816	0	0.987115	3.04452	1.7339	0.693147	0.693147	3.70698	2.07107	1	1	22.0827	25.8612	25.8612	0.42938	0.734403	0.734403	1	0	0	0.0677998	6.03
2015	709	0	1	1	C3	2.4503	21	25.9096	0.745003	0.379344	0.002301	0.418715	-0.256001	0	0.995176	3.09104	2.44601	0.693147	0.693147	3.58954	1.89655	1	1	22.1606	25.9096	25.9096	0.416661	0.745004	0.745004	1	0	0	0.0733061	6.32
2016	709	0	7	3	C3	3.2101	20	25.949	0.749285	0.396939	0.007839	0.408721	0.019802	0	0.956206	3.13549	2.4948	2.07944	1.38629	3.82698	2.06694	1	1	22.2275	181.643	77.8469	0.401499	5.245	2.24786	1	0	0	0.0778829	6.42
2017	709	0	7	3	C3	2.33344	28	25.9711	0.749358	0.397299	0.011304	0.579485	0.461859	0	0.967154	3.17805	1.74475	2.07944	1.38629	3.78261	2.0513	1	1	22.1934	181.798	77.9132	0.397459	5.2455	2.24807	1	0	0	0.0823983	6.56
2018	709	0	7	4	C3	2.18472	12	26.0644	0.717593	0.397299	0.021967	0.606461	0.10987	0	0.90409	3.21888	1.72579	2.07944	1.60944	4.19382	2.27485	1	1	22.2812	182.451	104.257	0.415196	5.02315	2.87037	1	0	0	0.0760804	6.69
2010	710	0	0	0	C3	2.45696	1	19.945	0.681101	0.588638	0.020218	1.23854	0.13499	0	5.60451	2.63906	0.825717	0	0	2.06029	0.879418	1	1	21.8692	0	0	0.431746	0	0	0	0	1	0.135655	5.75
2011	710	0	0	0	C3	4.86017	1	19.945	0.65515	0.588638	0.000749	1.10946	-0.117415	0	4.53277	2.70805	0.867121	0	0	2.33689	1.14177	1	1	21.853	0	0	0.411444	0	0	0	0	1	0.137465	5.81
2013	710	0	0	0	C3	0	2	19.945	0.704944	0.588638	-0.016588	0.698266	-0.207936	0		2.83321	1.56381	0	0	2.86078	1.55422	1	1	21.994	0	0	0.428831	0	0	0	0	1	0.105956	6.18
2014	710	0	0	0	C3	3.62655	4	19.945	0.708361	0.588638	0.015868	0.6394	0.043505	0	4.28613	2.89037	1.62932	0	0	3.70823	2.07232	1	1	22.0827	0	0	0.42938	0	0	0	0	1	0.142425	6.52
2015	710	0	0	0	C3	5.10972	4	20.0279	0.764096	0.588638	-0.027539	0.487029	-0.159282	0	7.23319	2.94444	2.16852	0	0	3.59066	1.89766	1	1	22.1606	0	0	0.416661	0	0	0	0	1	0.0994785	7.01
2016	710	0	0	0	C3	5.10972	9	20.1219	0.79185	0.291019	-0.007997	0.472584	0.075301	0	7.23319	2.99573	2.21539	0	0	3.83419	2.07003	1	1	22.2275	0	0	0.401499	0	0	0	0	1	0.0836812	7.08
2017	710	0.352589	0	0	M	-3.23823	55	21.3146	0.136147	0.145528	0.161372	0.773168	2.1356	0	2.78941	3.04452	1.54236	0	0	2.95	1.2	0	1	22.1934	0	0	0.397459	0	0	0	0	1	0.0606128	7.26
2018	710	0.0393353	0	0	M	-0.739313	74	21.5017	0.108208	0.145528	0.130394	0.722714	0.229337	0	1.75456	3.09104	1.51272	0	0	2.42222	1.31111	1	1	22.2812	0	0	0.415196	0	0	0	0	1	0.0583412	7.45
2011	711	0	0	0	K	0.80997	3	20.513	0.556543	0.266348	0.02057	0.081274	-0.075203	0	2.10654	2.94444	11.1281	0	0	0	0	1	1	21.853	0	0	0.411444	0	0	0	1	0	0.166775	4.94
2012	711	0	0	0	K	2.98538	5	20.4724	0.538058	0.266348	0.000117	0.081163	0.033765	0	2.23771	2.99573	11.1281	0	0	0	0	1	1	21.8866	0	0	0.414208	0	0	0	1	0	0.14069	5.94
2013	711	0	0	0	K	3.18754	5	20.8153	0.642154	0.266348	-0.031433	0.081163	0.03171	0	1.52413	3.04452	11.1281	0	0	0	0	1	1	21.994	0	0	0.428831	0	0	0	1	0	0.145853	6.12
2014	711	0	0	0	K	4.42337	17	20.93	0.741107	0.186453	-0.064169	0.081163	0.087679	1	2.43305	3.09104	11.1281	0	0	0	0	1	1	22.0827	0	0	0.42938	0	0	0	1	0	0.145075	6.16
2016	711	0.0168676	0	0	K	0	69	22.1307	0.267287	0.198528	0.008653	0.210266	2.1356	0		3.17805	8.8659	0	0	0.0348837	0.0232558	1	1	22.2275	0	0	0.401499	0	0	0	1	0	0.141852	6.14
2017	711	0.0925437	0	0	A	2.4796	61	22.888	0.500426	0.19479	0.046961	0.28253	2.1356	1	1.26384	3.21888	4.81911	0	0	0.484849	0.393939	1	1	22.1934	0	0	0.397459	0	0	0	1	0	0.134338	6.34
2018	711	0.378763	0	0	E	3.771	87	23.1207	0.59171	0.19479	0.010767	0.252782	0.377736	0	1.04098	3.2581	4.41412	0	0	4.7093	2.05814	0	1	22.2812	0	0	0.415196	0	0	0	1	0	0.132508	6.54
2010	713	0.002674	0	0	A	1.13632	4	21.3558	0.410019	0.341082	0.054223	0.906719	0.43784	0	3.30265	3.29584	1.25124	0	0	0.0869565	0.0869565	1	1	21.8692	0	0	0.431746	0	0	0	1	0	0.0924354	6.12
2011	713	0.0021613	0	0	A	2.29196	3	21.3332	0.377999	0.341082	0.029359	0.870207	0.076637	0	2.5884	3.29584	1.13613	0	0	0	0	1	1	21.853	0	0	0.411444	0	0	0	1	0	0.10506	6.42
2012	713	0.0139237	0	0	A	1.05771	8	21.335	0.346557	0.341082	0.037097	1.00069	0.137959	0	2.09413	3.3322	1.00023	0	0	0.16	0.12	1	1	21.8866	0	0	0.414208	0	0	0	1	0	0.0958858	6.25
2013	713	0.0216698	0	0	A	0.258982	4	21.4156	0.353948	0.341082	0.029406	0.881784	-0.080983	0	1.74181	3.3673	1.17976	0	0	0.115385	0.0769231	1	1	21.994	0	0	0.428831	0	0	0	1	0	0.0815069	6.5
2014	713	0	1	1	A	0.12606	12	21.3593	0.292397	0.341082	0.031391	0.709366	-0.186037	0	1.92524	3.4012	1.37001	0.693147	0.693147	1.21739	0.391304	1	1	22.0827	21.3593	21.3593	0.42938	0.292397	0.292397	0	1	0	0.0701442	7.4
2015	713	0	3	2	A	1.06243	10	21.3454	0.268832	0.341082	0.016224	0.593126	-0.193026	0	2.37697	3.43399	1.67425	1.38629	1.09861	1.375	0.5	1	1	22.1606	64.0362	42.6908	0.416661	0.806496	0.537664	0	1	0	0.210461	6.98
2016	713	0.0266146	0	0	A	3.32091	8	21.4522	0.329399	0.341082	0.011291	0.618789	0.094403	0	2.00915	3.43399	1.70229	0	0	0.666667	0.333333	1	1	22.2275	0	0	0.401499	0	0	0	1	0	0.20719	7.09
2017	713	0.0170253	0	0	A	2.77329	14	21.5085	0.371378	0.341082	0.006857	0.678289	0.188078	0	1.30907	3.43399	1.51579	0	0	0.484849	0.393939	1	1	22.1934	0	0	0.397459	0	0	0	1	0	0.175076	7.26
2018	713	0.013839	0	0	A	1.69694	12	21.6163	0.335258	0.341082	0.024753	0.831489	0.332085	0	0.90409	3.43399	1.26742	0	0	0.46875	0.3125	1	1	22.2812	0	0	0.415196	0	0	0	1	0	0.171648	7.44
2010	715	0.0009056	0	0	F	-0.334002	4	21.3253	0.447794	0.338552	0.04075	1.49958	-0.074939	1	2.73895	2.63906	0.747117	0	0	0.0126582	0	1	1	21.8692	0	0	0.431746	0	0	1	0	0	0.0382171	6.24
2011	715	0.0024832	0	0	F	-1.28138	2	21.4185	0.448881	0.338552	0.064869	1.8404	0.442165	1	1.42895	2.70805	0.568665	0	0	0.030303	0.030303	1	1	21.853	0	0	0.411444	0	0	1	0	0	0.034872	6.32
2012	715	0.0019068	0	0	F	-0.998234	3	21.4988	0.454237	0.338552	0.048041	1.6115	-0.045262	1	1.26784	2.77259	0.645458	0	0	0.0353982	0	1	1	21.8866	0	0	0.414208	0	0	1	0	0	0.0318136	6.53
2013	715	0.0046432	0	0	F	-0.109167	13	21.5125	0.422104	0.338552	0.048767	1.59114	0.034102	1	2.10132	2.83321	0.63279	0	0	0	0	1	1	21.994	0	0	0.428831	0	0	1	0	0	0.0338268	6.57
2014	715	0	0	0	F	0	13	21.5261	0.507915	0.338552	0.037083	1.38883	-0.099196	1		2.89037	0.712033	0	0	0.109244	0.10084	1	1	22.0827	0	0	0.42938	0	0	1	0	0	0.028841	6.88
2015	715	0.0074852	0	0	F	1.27902	27	21.4968	0.47122	0.338552	0.031765	1.25918	-0.116359	1	2.2765	2.94444	0.78254	0	0	0.15748	0.133858	1	1	22.1606	0	0	0.416661	0	0	1	0	0	0.0292621	6.66
2016	715	0.009826	0	0	F	0.565794	22	21.4785	0.429003	0.338552	0.041285	1.13676	-0.118479	1	2.50185	2.99573	0.871678	0	0	0.251908	0.21374	1	1	22.2275	0	0	0.401499	0	0	1	0	0	0.0273978	6.75
2017	715	0.0097325	0	0	F	-0.225219	25	21.4865	0.40653	0.338552	0.039583	1.1507	0.007044	1	1.65019	3.04452	0.872488	0	0	0.178571	0.164286	1	1	22.1934	0	0	0.397459	0	0	1	0	0	0.0329245	6.81
2018	715	0.0108212	0	0	F	-0.466847	28	21.498	0.379362	0.338552	0.041846	1.18254	0.037732	1	1.12616	3.09104	0.850517	0	0	0.297101	0.289855	1	1	22.2812	0	0	0.415196	0	0	1	0	0	0.0345834	6.87
2011	716	0	0	0	C1	0	14	20.5289	0.653428	0.227003	0.009743	0.701466	0.378987	1		2.94444	1.4158	0	0	0.21875	0.1875	1	1	21.853	0	0	0.411444	0	0	1	0	0	0.185894	5.31
2012	716	0	0	0	C1	3.30638	17	20.6759	0.636328	0.227003	0.017118	0.626884	0.103081	1	2.4018	2.99573	1.48684	0	0	0.357143	0.285714	1	1	21.8866	0	0	0.414208	0	0	1	0	0	0.179695	6.19
2013	716	0	0	0	C1	0.0029164	22	21.1011	0.425959	0.332138	0.030857	0.980946	1.03523	1	1.84493	3.04452	1.1176	0	0	0.489362	0.361702	1	1	21.994	0	0	0.428831	0	0	1	0	0	0.179403	6.31
2014	716	0	0	0	C1	-1.5272	18	21.5685	0.222522	0.325532	0.032632	0.790739	0.147064	1	1.5271	3.09104	1.55496	0	0	0.402685	0.255034	1	1	22.0827	0	0	0.42938	0	0	1	0	0	0.166308	6.48
2015	716	0	0	0	C1	0.166147	28	21.7617	0.384817	0.327149	0.053134	0.672707	0.260481	0	1.91027	3.13549	1.49647	0	0	0.467949	0.269231	1	1	22.1606	0	0	0.416661	0	0	1	0	0	0.154041	6.26
2016	716	0	0	0	C1	2.41489	39	21.8597	0.415167	0.326883	0.008472	0.779228	0.226146	0	1.9031	3.17805	1.34617	0	0	0.580838	0.36527	1	1	22.2275	0	0	0.401499	0	0	1	0	0	0.140235	6.43
2017	716	0	0	0	C1	0.136123	114	22.342	0.461259	0.32935	0.02567	0.679152	0.197582	0	1.14995	3.21888	1.82077	0	0	0.447368	0.247368	1	1	22.1934	0	0	0.397459	0	0	1	0	0	0.134064	6.55
2018	716	0	0	0	C1	1.76508	39	22.4096	0.476286	0.305551	0.004635	0.758993	0.430273	0	0.90409	3.2581	1.36205	0	0	0.573684	0.278947	1	1	22.2812	0	0	0.415196	0	0	1	0	0	0.137028	6.66
2010	717	0	0	0	C3	2.73185	9	23.8631	0.748163	0.362686	0.001011	0.909074	0.410967	0	1.01346	3.09104	1.22633	0	0	2.06029	0.879418	1	1	21.8692	0	0	0.431746	0	0	1	0	0	0.0666241	7.73
2011	717	0	0	0	C3	1.27786	12	23.9163	0.807937	0.362686	-0.047965	0.963936	0.214397	0	0.995252	3.13549	1.065	0	0	2.33689	1.14177	1	1	21.853	0	0	0.411444	0	0	1	0	0	0.0692831	7.88
2012	717	0	4	1	C3	3.14374	6	23.7431	0.86673	0.362686	-0.087029	0.858872	-0.158015	0	1.03659	3.17805	1.06377	1.60944	0.693147	2.54324	1.27432	1	1	21.8866	94.9724	23.7431	0.414208	3.46692	0.86673	1	0	0	0.0669652	8.33
2014	717	0	0	0	C3	3.25826	6	23.6448	0.841851	0.560239	-0.069038	0.96956	0.016983	0	1.12065	3.2581	0.952492	0	0	3.70823	2.07232	1	1	22.0827	0	0	0.42938	0	0	1	0	0	0.0677998	9.3
2015	717	0.0027301	2	1	C3	4.43184	2	23.5303	0.871495	0.533665	-0.144251	0.634465	-0.428384	0	1.48828	3.29584	1.48595	1.09861	0.693147	3.58843	1.89655	1	1	22.1606	47.0605	23.5303	0.416661	1.74299	0.871494	1	0	0	0.0733061	9.68
2017	717	0.265452	7	1	C3	2.0688	11	23.3916	0.793792	0.530481	0.171246	1.77186	0.863488	0	2.28088	3.3673	0.553623	2.07944	0.693147	3.78261	2.05304	1	1	22.1934	163.741	23.3916	0.397459	5.55655	0.793792	1	0	0	0.0823983	10.2
2018	717	0.26607	10	4	C3	0.108093	31	23.5222	0.623936	0.530481	0.196918	1.6147	0.041255	0	1.29411	3.4012	0.605876	2.3979	1.60944	4.19131	2.27485	1	1	22.2812	235.222	94.0887	0.415196	6.23936	2.49574	1	0	0	0.0760804	10.56
2010	718	0.161772	0	0	K	5.10972	7	23.4453	0.753112	0.268074	0.072211	0.285288	0.243584	1	1.57385	2.89037	4.3794	0	0	0	0	1	1	21.8692	0	0	0.431746	0	0	0	1	0	0.0402659	5.42
2011	718	0.15832	0	0	K	4.26504	6	23.5769	0.74768	0.268074	0.050032	0.225078	0.054997	1	1.26171	2.94444	4.7347	0	0	0	0	1	1	21.853	0	0	0.411444	0	0	0	1	0	0.0479039	5.55
2012	718	0.254103	0	0	K	2.12597	2	23.675	0.730568	0.197345	0.047064	0.241506	0.202375	1	1.41399	2.99573	4.34359	0	0	0	0	1	1	21.8866	0	0	0.414208	0	0	0	1	0	0.0595021	6.06
2013	718	0.216868	0	0	K	2.09902	1	23.7532	0.79086	0.268074	0.032843	0.337418	0.525275	1	1.1741	3.04452	3.07963	0	0	0	0	1	1	21.994	0	0	0.428831	0	0	0	1	0	0.0630335	6.11
2014	718	0	0	0	K	2.7168	9	23.7855	0.771962	0.268074	0.036251	0.259387	-0.188074	1	1.2987	3.09104	3.91749	0	0	0	0	1	1	22.0827	0	0	0.42938	0	0	0	1	0	0.0612197	6.27
2015	718	0.228093	0	0	K	0.490204	9	23.9335	0.614116	0.217504	0.03823	0.319549	0.351607	1	1.77383	3.13549	3.36042	0	0	0.0232558	0	1	1	22.1606	0	0	0.416661	0	0	0	1	0	0.0737735	6.47
2016	718	0.246518	0	0	K	0.814356	8	23.7769	0.611588	0.217504	0.04547	0.353467	0.118145	1	1.53341	3.17805	2.56991	0	0	0.0348837	0.0232558	1	1	22.2275	0	0	0.401499	0	0	0	1	0	0.0663669	6.7
2017	718	0.21674	0	0	K	0.982067	10	23.7041	0.540393	0.217504	0.05229	0.282073	-0.300556	1	1.15633	3.21888	3.41615	0	0	0.11236	0.0449438	1	1	22.1934	0	0	0.397459	0	0	0	1	0	0.0667301	6.84
2018	718	0.017632	0	0	K	0.284777	11	23.6618	0.529465	0.217504	0.050726	0.168108	-0.43762	1	1.03047	3.2581	5.82269	0	0	0.0967742	0.0215054	1	1	22.2812	0	0	0.415196	0	0	0	1	0	0.0690242	6.98
2011	719	0.009488	0	0	R	-5.41658	20	21.5357	0.305213	0.74451	0.062034	0.78065		0	1.32654	3.13549	1.25753	0	0	0	0	1	1	21.853	0	0	0.411444	0	0	0	1	0	0.0666275	6.19
2012	719	0.0158993	0	0	R	-1.44483	28	21.6774	0.324546	0.74451	0.077712	0.936784	0.267698	0	1.18259	3.17805	1.14299	0	0	0	0	1	1	21.8866	0	0	0.414208	0	0	0	1	0	0.0713355	6.34
2013	719	0.0265409	0	0	R	-1.29016	20	21.7995	0.302814	0.74451	0.101869	1.04352	0.270217	0	1.21734	3.21888	1.01675	0	0	0.0555556	0	1	1	21.994	0	0	0.428831	0	0	0	1	0	0.0704795	6.51
2014	719	0	0	0	R	-5.41658	59	22.8722	0.347621	0.74451	0.080994	0.901582	1.46161	0	1.11726	3.2581	1.20742	0	0	0	0	1	1	22.0827	0	0	0.42938	0	0	0	1	0	0.0667315	6.85
2015	719	0.0131955	0	0	R	-1.43989	73	22.9531	0.340795	0.74451	0.07808	0.798753	0.005077	0	1.69606	3.29584	1.30259	0	0	0.193548	0.129032	1	1	22.1606	0	0	0.416661	0	0	0	1	0	0.0559611	7.05
2016	719	0.015452	0	0	R	-1.29921	30	23.0406	0.341196	0.74451	0.069116	0.811404	0.105212	0	1.32711	3.3322	1.28628	0	0	0.0857143	0.0571429	1	1	22.2275	0	0	0.401499	0	0	0	1	0	0.044364	7.1
2017	719	0.0265015	0	0	R	-1.19284	73	23.118	0.341727	0.74451	0.066354	0.774335	0.036096	0	1.12203	3.3673	1.34139	0	0	0.24	0.24	1	1	22.1934	0	0	0.397459	0	0	0	1	0	0.0361739	7.27
2018	719	0.027737	0	0	R	-1.15765	76	23.1675	0.326794	0.629622	0.065927	0.800558	0.101126	0	1.01675	3.4012	1.28005	0	0	0.14	0.06	1	1	22.2812	0	0	0.415196	0	0	0	1	0	0.0362685	7.44
2013	720	0	0	0	D	2.99595	4	22.4335	0.825087	0.185403	0.011692	0.519344	-0.047179	0	1.18107	2.99573	1.90576	0	0	0.760563	0.352113	1	1	21.994	0	0	0.428831	0	0	1	0	0	0.0630335	7.39
2014	720	0	0	0	D	3.33116	8	22.4252	0.794783	0.185403	0.023407	0.571156	0.084	0	1.46386	3.04452	1.74359	0	0	1.75676	0.5	1	1	22.0827	0	0	0.42938	0	0	1	0	0	0.0612197	7.76
2015	720	0	0	0	D	3.13885	7	22.4064	0.765473	0.185403	0.024976	0.606071	0.046898	0	2.30869	3.09104	1.63446	0	0	2.1039	0.558442	1	1	22.1606	0	0	0.416661	0	0	1	0	0	0.0737735	7.85
2016	720	0	0	0	D	3.38011	10	22.4012	0.775646	0.185403	-0.009261	0.463028	-0.245164	0	1.80123	3.13549	2.15408	0	0	1.45238	0.666667	1	1	22.2275	0	0	0.401499	0	0	1	0	0	0.0663669	7.94
2017	720	0	0	0	D	3.00876	23	22.9242	0.842368	0.212627	-0.063319	0.30747	0.104107	0	1.32268	3.17805	3.29135	0	0	1.70526	0.705263	1	1	22.1934	0	0	0.397459	0	0	1	0	0	0.0667301	8.08
2011	721	0.0039492	0	0	H	0.682346	8	20.4103	0.374313	0.263121	0.052396	0.923598	0.134803	0	2.07572	2.89037	1.0882	0	0	0	0	1	1	21.853	0	0	0.411444	0	0	0	0	1	0.157322	4.31
2012	721	0.0013744	0	0	H	1.27578	9	20.4218	0.370423	0.263121	0.022104	0.895473	-0.019908	0	1.76726	2.94444	1.12315	0	0	0	0	1	1	21.8866	0	0	0.414208	0	0	0	0	1	0.165782	5.11
2013	721	0.0073825	0	0	H	0.0573526	20	20.7428	0.296193	0.210397	0.017553	0.635348	-0.109976	0	1.63647	2.99573	1.73971	0	0	0	0	1	1	21.994	0	0	0.428831	0	0	0	0	1	0.177262	5.62
2014	721	0	0	0	H	1.04926	14	20.7856	0.33581	0.210397	0.01163	0.523751	-0.068908	0	2.99876	3.04452	1.95014	0	0	0	0	1	1	22.0827	0	0	0.42938	0	0	0	0	1	0.183397	6.29
2015	721	0.0150163	0	0	H	2.15874	15	20.8067	0.379224	0.210397	-0.03078	0.463898	-0.085703	0	4.0409	3.09104	2.17835	0	0	0	0	1	1	22.1606	0	0	0.416661	0	0	0	0	1	0.268491	6.21
2016	721	0.0072661	0	0	H	2.00373	25	20.7722	0.347471	0.210397	0.00918	0.46843	0.003102	0	4.25646	3.13549	2.09797	0	0	0	0	1	1	22.2275	0	0	0.401499	0	0	0	0	1	0.33648	6.57
2017	721	0.0032092	0	0	H	1.10508	8	20.7965	0.378235	0.210397	-0.012091	0.464513	-0.013499	0	2.74584	3.17805	2.17891	0	0	0	0	1	1	22.1934	0	0	0.397459	0	0	0	0	1	0.279405	6.94
2018	721	0.0102657	0	0	H	1.18416	15	20.9649	0.473514	0.210397	0.007087	0.422286	0.004547	0	1.89894	3.21888	2.56707	0	0	0	0	1	1	22.2812	0	0	0.415196	0	0	0	0	1	0.28617	7.34
2012	722	0.0085824	0	0	D	-0.814454	2	21.4804	0.0536182	0.422329	0.076322	0.125716	0.369475	0	1.30036	2.99573	8.27697	0	0	0.71875	0.3125	1	1	21.8866	0	0	0.414208	0	0	0	1	0	0.0731529	5.7
2013	722	0.0064488	0	0	D	0.222712	1	21.7755	0.205886	0.422329	0.062947	0.096145	-0.067621	0	1.20969	3.04452	11.1281	0	0	0.760563	0.352113	1	1	21.994	0	0	0.428831	0	0	0	1	0	0.0647254	5.84
2016	722	0.0083754	0	0	D	-0.0437988	7	21.8405	0.0685451	0.430259	0.045435	0.094604	0.020341	0	2.22652	3.17805	10.8494	0	0	1.45238	0.666667	1	1	22.2275	0	0	0.401499	0	0	0	1	0	0.0469372	7.07
2017	722	0.0097535	0	0	D	-0.627583	2	21.8673	0.0684945	0.435383	0.025142	0.081163	-0.132136	0	1.4553	3.21888	11.1281	0	0	1.70526	0.705263	1	1	22.1934	0	0	0.397459	0	0	0	1	0	0.0469842	7.33
2018	722	0.0200544	0	0	D	-0.972239	1	21.8865	0.0702698	0.449919	0.023367	0.084141	0.090899	0	0.944878	3.2581	11.1281	0	0	2.29897	1.07217	1	1	22.2812	0	0	0.415196	0	0	0	1	0	0.0476745	7.6
2015	723	0	0	0	C2	-5.41658	12	23.422	0.551948	0.74451	-0.025497	0.356354	2.1356	0	1.12052	3.17805	2.60638	0	0	1.02158	0.738609	1	1	22.1606	0	0	0.416661	0	0	0	1	0	0.301887	5.48
2016	723	0	2	1	C2	1.68223	4	23.2567	0.412597	0.74451	0.055847	0.517895	0.246986	0	1.18372	3.21888	1.77165	1.09861	0.693147	1.15598	0.769231	1	1	22.2275	46.5133	23.2567	0.401499	0.825194	0.412597	0	1	0	0.288627	5.66
2017	723	0	2	1	C2	1.10395	12	23.3492	0.391882	0.74451	0.092763	0.926617	0.721228	0	1.37901	3.2581	1.1291	1.09861	0.693147	1.18739	0.819615	1	1	22.1934	46.6984	23.3492	0.397459	0.783764	0.391882	0	1	0	0.244548	5.86
2018	723	0	4	2	C2	-0.3304	11	23.651	0.566621	0.74451	0.118453	0.867253	0.237688	0	1.07122	3.29584	1.23361	1.60944	1.09861	1.28694	0.771478	1	1	22.2812	94.6039	47.302	0.415196	2.26648	1.13324	0	1	0	0.252125	6.07
2010	725	0.163891	10	4	C3	-1.65433	20	24.7165	0.368249	0.095704	-0.053464	0.189178	0.284212	1	1.00259	2.89037	6.75738	2.3979	1.60944	2.0395	0.871102	1	1	21.8692	247.165	98.866	0.431746	3.68249	1.473	1	0	0	0.0663393	7.94
2011	725	0.182596	16	9	C3	0.829601	38	24.954	0.490391	0.095704	0.011279	0.207179	0.587658	1	0.925416	2.94444	5.39731	2.83321	2.30259	2.3125	1.12805	1	1	21.853	399.264	224.586	0.411444	7.84626	4.41352	1	0	0	0.0599497	8.1
2012	725	0.198569	38	23	C3	0.991457	24	24.9295	0.474486	0.113453	0.002714	0.379343	1.02266	1	0.914504	2.99573	2.60385	3.66356	3.17805	2.4973	1.24459	1	1	21.8866	947.322	573.379	0.414208	18.0305	10.9132	1	0	0	0.0529712	8.75
2013	725	0.135995	52	34	C3	0.183124	20	25.2509	0.587693	0.109763	0.037235	0.423121	0.310524	1	0.90409	3.04452	2.73991	3.98898	3.55535	2.79116	1.5087	1	1	21.994	1313.05	858.53	0.428831	30.56	19.9816	1	0	0	0.0479398	9.12
2014	725	0.125298	52	34	C3	-0.628526	33	25.6377	0.43512	0.115142	0.023743	0.321851	0.090069	1	1.09885	3.09104	3.70054	3.98898	3.55535	3.64339	2.02992	1	1	22.0827	1333.16	871.681	0.42938	22.6262	14.7941	1	0	0	0.0415622	9.37
2015	725	0.0959837	52	34	C3	0.333177	42	25.751	0.486537	0.11559	0.011343	0.336691	0.320711	1	1.11105	3.13549	3.13824	3.98898	3.55535	3.53281	1.85984	1	1	22.1606	1339.05	875.535	0.416661	25.2999	16.5422	1	0	0	0.0357915	8.89
2016	725	0.102726	52	34	C3	0.125058	83	26.0469	0.551437	0.11559	0.011434	0.385185	0.416914	0	1.02475	3.17805	2.97747	3.98898	3.55535	3.78064	2.03502	1	1	22.2275	1354.44	885.596	0.401499	28.6747	18.7488	1	0	0	0.0281124	9.14
2017	725	0.111667	52	34	C3	0.379173	73	26.0982	0.592813	0.116768	0.034084	0.406728	0.361486	0	1.37352	3.21888	2.73036	3.98898	3.55535	3.74348	2.02435	1	1	22.1934	1357.1	887.338	0.397459	30.8263	20.1556	1	0	0	0.0226501	9.42
2018	725	0.0617778	52	34	C3	1.00552	92	26.0982	0.604125	0.116768	0.010283	0.346732	0.03527	0	0.90409	3.2581	3.1308	3.98898	3.55535	4.15622	2.24979	1	1	22.2812	1357.1	887.338	0.415196	31.4145	20.5403	1	0	0	0.0470568	9.7
2010	726	0	0	0	C1	-1.48292	17	22.6714	0.324162	0.123951	0.12239	0.754658	0.245131	0	1.38027	2.89037	1.39602	0	0	0.179245	0.113208	1	1	21.8692	0	0	0.431746	0	0	1	0	0	0.0647141	6.75
2011	726	0.0005532	0	0	C1	-1.37083	20	22.7712	0.294377	0.12222	0.120813	0.823233	0.209533	0	1.15103	2.94444	1.27526	0	0	0.21875	0.1875	1	1	21.853	0	0	0.411444	0	0	1	0	0	0.0598375	6.85
2012	726	0	0	0	C1	-1.33432	21	22.8217	0.306452	0.122228	0.089829	0.740501	-0.029219	0	1.0685	2.99573	1.38167	0	0	0.357143	0.285714	1	1	21.8866	0	0	0.414208	0	0	1	0	0	0.0568042	7.24
2013	726	0	1	1	C1	-1.98486	21	22.8529	0.237442	0.13625	0.125542	0.78215	0.097812	0	1.31195	3.04452	1.29849	0.693147	0.693147	0.48227	0.35461	1	1	21.994	22.8529	22.8529	0.428831	0.237442	0.237442	1	0	0	0.055522	7.39
2014	726	0	1	1	C1	-1.97613	35	22.8782	0.186753	0.14685	0.114953	0.724158	-0.04763	0	1.32689	3.09104	1.3984	0.693147	0.693147	0.395973	0.248322	1	1	22.0827	22.8782	22.8782	0.42938	0.186753	0.186753	1	0	0	0.0546571	7.76
2015	726	0	1	1	C1	-1.81776	24	22.9306	0.199597	0.14685	0.083024	0.696809	0.000589	1	1.40657	3.13549	1.47265	0.693147	0.693147	0.461539	0.262821	1	1	22.1606	22.9306	22.9306	0.416661	0.199597	0.199597	1	0	0	0.055766	7.85
2016	726	0	3	2	C1	-1.77294	21	22.9647	0.211971	0.152128	0.092233	0.646736	-0.031032	1	1.29223	3.17805	1.57263	1.38629	1.09861	0.562874	0.353293	1	1	22.2275	68.8942	45.9295	0.401499	0.635912	0.423941	1	0	0	0.0561097	7.94
2017	726	0.008935	1	0	C1	-1.38415	27	23.0428	0.235536	0.152128	0.089973	0.652829	0.071463	1	1.10768	3.21888	1.58687	0.693147	0	0.442105	0.247368	1	1	22.1934	23.0428	0	0.397459	0.235536	0	1	0	0	0.0527978	8.08
2018	726	0.0076006	2	1	C1	-1.33804	26	23.0782	0.266844	0.152128	0.082884	0.664374	0.073306	1	1.06516	3.2581	1.53186	1.09861	0.693147	0.563158	0.273684	1	1	22.2812	46.1565	23.0782	0.415196	0.533687	0.266844	1	0	0	0.0536835	8.23
2010	727	0.050827	0	0	C3	3.14771	44	20.7525	0.49647	0.257724	-0.036859	0.626367	0.199393	0	4.37945	2.63906	1.55456	0	0	2.06029	0.879418	1	1	21.8692	0	0	0.431746	0	0	1	0	0	0.0663393	8.59
2011	727	0.0463229	0	0	C3	2.43913	41	20.7686	0.509027	0.257724	-0.015688	0.668269	0.047271	0	2.44766	2.70805	1.50842	0	0	2.33689	1.14177	1	1	21.853	0	0	0.411444	0	0	1	0	0	0.0599497	9.18
2012	727	0.0163871	0	0	C3	1.82986	50	20.8973	0.649322	0.226999	-0.059206	0.660713	0.165733	0	1.94733	2.77259	1.47172	0	0	2.54865	1.27568	1	1	21.8866	0	0	0.414208	0	0	1	0	0	0.0529712	9.94
2013	727	0.0089528	0	0	C3	0	41	20.6482	0.564325	0.226999	-0.013713	0.774165	0.013751	0		2.83321	1.13167	0	0	2.86078	1.55422	1	1	21.994	0	0	0.428831	0	0	1	0	0	0.0479398	9.86
2014	727	0	0	0	C3	-0.137909	31	23.1694	0.871495	0.226999	0.002387	0.158529	0.205875	0	1.1999	2.89037	11.1281	0	0	3.70823	2.07232	1	1	22.0827	0	0	0.42938	0	0	1	0	0	0.0415622	9.64
2015	727	0	0	0	C3	1.78704	20	24.1879	0.429146	0.245133	0.000558	0.081163	0.169732	0	1.02076	2.94444	11.1281	0	0	3.59066	1.89766	1	1	22.1606	0	0	0.416661	0	0	1	0	0	0.0357915	9.3
2016	727	0.0572331	0	0	C3	0	37	24.2435	0.458285	0.245133	0.002538	0.081163	0.36344	0		2.99573	11.1281	0	0	3.83419	2.07003	1	1	22.2275	0	0	0.401499	0	0	1	0	0	0.0281124	9.26
2017	727	0.0486922	3	2	C3	2.03153	29	24.243	0.456457	0.245133	0.001855	0.177449	2.1356	0	0.954549	3.04452	5.63412	1.38629	1.09861	3.78609	2.05217	1	1	22.1934	72.7291	48.4861	0.397459	1.36937	0.912914	1	0	0	0.0226501	9.46
2018	727	0.0349208	3	2	C3	1.82363	27	24.195	0.480226	0.245133	-0.049411	0.17289	-0.048742	0	0.90409	3.09104	5.64525	1.38629	1.09861	4.19716	2.27652	1	1	22.2812	72.5851	48.3901	0.415196	1.44068	0.960453	1	0	0	0.0470568	9.67
2012	729	0.0273265	0	0	C1	0.622074	11	23.626	0.394888	0.574833	0.037262	0.742907	0.073867	0	1.15407	2.77259	1.39824	0	0	0.357143	0.285714	1	1	21.8866	0	0	0.414208	0	0	1	0	0	0.0889048	8.75
2013	729	0.0365892	0	0	C1	-0.339852	11	23.6627	0.315496	0.574618	0.042083	0.740573	0.054862	0	1.46165	2.83321	1.3751	0	0	0.489362	0.361702	1	1	21.994	0	0	0.428831	0	0	1	0	0	0.0959182	9.12
2014	729	0.0320096	0	0	C1	0.571376	18	23.664	0.293281	0.575719	0.041846	0.713804	-0.017793	0	1.42641	2.89037	1.40188	0	0	0.402685	0.255034	1	1	22.0827	0	0	0.42938	0	0	1	0	0	0.0989787	9.37
2015	729	0.026169	1	1	C1	0.222542	14	23.627	0.249375	0.573903	0.033757	0.674582	-0.071498	0	1.46378	2.94444	1.45497	0.693147	0.693147	0.461539	0.262821	1	1	22.1606	23.627	23.627	0.416661	0.249375	0.249375	1	0	0	0.0893955	8.89
2016	729	0.019652	0	0	C1	0.46147	4	23.6277	0.250602	0.57396	0.017472	0.634183	-0.07697	0	1.28815	2.99573	1.57737	0	0	0.580838	0.36527	1	1	22.2275	0	0	0.401499	0	0	1	0	0	0.0925799	9.14
2017	729	0.0280178	0	0	C1	0.345685	17	23.6191	0.24434	0.57396	0.009491	0.615938	-0.032628	1	1.26178	3.04452	1.61651	0	0	0.447368	0.247368	1	1	22.1934	0	0	0.397459	0	0	1	0	0	0.106628	9.42
2018	729	0.0213855	0	0	C1	0.315638	20	23.5962	0.222432	0.57396	0.012521	0.633969	0.013237	1	1.10783	3.09104	1.55933	0	0	0.573684	0.278947	1	1	22.2812	0	0	0.415196	0	0	1	0	0	0.109346	9.7
2011	731	0.0106348	0	0	C2	-0.214571	36	22.0714	0.449274	0.143441	0.071391	1.3995	0.558928	0	1.27111	2.89037	0.733861	0	0	0.621776	0.432665	1	1	21.853	0	0	0.411444	0	0	0	0	1	0.0298253	5.81
2012	731	0.0076135	3	2	C2	0.0843567	38	22.217	0.487656	0.143438	0.064371	1.5671	0.240138	0	1.30528	2.94444	0.684489	1.38629	1.09861	0.798365	0.452316	1	1	21.8866	66.651	44.434	0.414208	1.46297	0.975313	0	0	1	0.0263442	6.03
2013	731	0.0052496	0	0	C2	0.562602	49	22.2967	0.370382	0.121818	0.036474	1.24351	-0.113529	0	1.58311	2.99573	0.836201	0	0	0.603774	0.380054	1	1	21.994	0	0	0.428831	0	0	0	0	1	0.0283924	6.18
2014	731	0	0	0	C2	1.92004	42	22.2329	0.389214	0.121818	-0.052498	1.0203	-0.173181	0	1.53804	3.04452	0.948862	0	0	0.868766	0.559055	1	1	22.0827	0	0	0.42938	0	0	0	0	1	0.0237422	6.52
2015	731	0.0091872	6	3	C2	1.2029	13	22.3491	0.443723	0.121818	0.011851	0.817737	-0.176292	0	1.56559	3.09104	1.29383	1.94591	1.38629	1.00719	0.731415	1	1	22.1606	134.095	67.0472	0.416661	2.66234	1.33117	0	0	1	0.024754	7.01
2016	731	0.0081569	0	0	C2	1.59411	11	22.2797	0.458739	0.121818	-0.053293	0.482477	-0.396665	1	1.70357	3.13549	2.00081	0	0	1.16026	0.771367	1	1	22.2275	0	0	0.401499	0	0	0	0	1	0.022479	7.08
2017	731	0.0067573	1	1	C2	0.0209437	7	22.1988	0.379162	0.121818	0.03242	0.554656	0.066638	0	1.45839	3.17805	1.73003	0.693147	0.693147	1.18914	0.819615	1	1	22.1934	22.1988	22.1988	0.397459	0.379162	0.379162	0	0	1	0.0213623	7.26
2018	731	0.0042423	0	0	C2	-0.786795	10	22.1462	0.301836	0.121818	0.052299	0.61951	0.044272	0	1.01748	3.21888	1.57167	0	0	1.29381	0.774914	1	1	22.2812	0	0	0.415196	0	0	0	0	1	0.0208879	7.45
2011	732	0.0374098	0	0	K	5.10972	7	22.8309	0.699099	0.74451	0.055011	0.39395	-0.026145	1	1.06148	2.99573	3.11527	0	0	0	0	1	1	21.853	0	0	0.411444	0	0	1	0	0	0.0479039	6.91
2012	732	0.0078653	0	0	K	3.42654	4	23.3363	0.825943	0.74451	0.028859	0.238039	-0.014586	1	1.08521	3.04452	5.24062	0	0	0	0	1	1	21.8866	0	0	0.414208	0	0	1	0	0	0.0595021	7.33
2013	732	0.0089008	0	0	K	4.40682	2	24.2983	0.857394	0.74451	0.028447	0.2484	1.35457	1	1.12053	3.09104	5.82449	0	0	0	0	1	1	21.994	0	0	0.428831	0	0	1	0	0	0.0630335	7.47
2014	732	0.024997	0	0	K	5.10972	6	24.8568	0.871495	0.74451	0.014524	0.170706	0.36613	1	1.16021	3.13549	7.45258	0	0	0	0	1	1	22.0827	0	0	0.42938	0	0	1	0	0	0.0612197	8.09
2015	732	0.0285094	0	0	K	3.97762	8	25.1633	0.798679	0.489695	0.017182	0.201284	0.769312	1	1.12921	3.17805	5.72336	0	0	0.0232558	0	1	1	22.1606	0	0	0.416661	0	0	1	0	0	0.0737735	8.96
2016	732	0.0852171	0	0	K	4.63294	14	25.5384	0.823968	0.489695	0.016469	0.199167	0.399283	1	1.00241	3.21888	5.95161	0	0	0.0348837	0.0232558	1	1	22.2275	0	0	0.401499	0	0	1	0	0	0.0663669	9.15
2017	732	0.166158	0	0	K	4.65223	8	26.0532	0.871495	0.489695	0.014151	0.147557	0.173834	1	0.999008	3.2581	8.48381	0	0	0.11236	0.0449438	1	1	22.1934	0	0	0.397459	0	0	1	0	0	0.0667301	9.5
2018	732	0.0138994	0	0	K	3.29475	15	26.0982	0.868842	0.489695	0.017399	0.137846	0.273466	1	0.940668	3.29584	7.84693	0	0	0.0967742	0.0215054	1	1	22.2812	0	0	0.415196	0	0	1	0	0	0.0690242	9.87
2010	733	0.219843	0	0	C3	1.09959	32	21.955	0.334952	0.361303	0.014104	0.880339	0.318035	0	1.50742	2.63906	1.17805	0	0	2.06029	0.879418	1	1	21.8692	0	0	0.431746	0	0	0	0	1	0.0663393	3.53
2011	733	0.191586	0	0	C3	0.987316	43	22.0236	0.353208	0.361303	0.01383	0.941013	0.147921	0	0.965943	2.70805	1.09913	0	0	2.33689	1.14177	1	1	21.853	0	0	0.411444	0	0	0	0	1	0.0599497	3.59
2012	733	0.105483	0	0	C3	1.14031	23	22.0328	0.344507	0.361303	0.025114	0.806479	-0.109452	0	0.938057	2.77259	1.2457	0	0	2.54865	1.27568	1	1	21.8866	0	0	0.414208	0	0	0	0	1	0.0529712	4.33
2013	733	0.0293376	1	0	C3	1.27655	32	22.0514	0.340347	0.361303	0.027201	0.794995	-0.000387	0	1.17538	2.83321	1.26955	0.693147	0	2.85944	1.55422	1	1	21.994	22.0514	0	0.428831	0.340347	0	0	0	1	0.0479398	4.49
2014	733	0	0	0	C3	0.63913	53	22.3853	0.322552	0.3613	0.027501	0.858443	0.40275	0	1.42968	2.89037	1.26381	0	0	3.70823	2.07232	1	1	22.0827	0	0	0.42938	0	0	0	0	1	0.0415622	4.81
2015	733	0.0382955	2	0	C3	1.20213	35	22.6188	0.426566	0.3613	0.031232	0.849153	0.214281	0	2.08757	2.94444	1.3145	1.09861	0	3.58843	1.89766	1	1	22.1606	45.2376	0	0.416661	0.853131	0	0	0	1	0.0357915	4.52
2016	733	0.117758	4	2	C3	1.76714	23	22.8253	0.505207	0.3613	0.025333	0.888105	0.301265	0	1.48378	2.99573	1.24182	1.60944	1.09861	3.83007	2.06797	1	1	22.2275	91.301	45.6505	0.401499	2.02083	1.01041	0	0	1	0.0281124	4.85
2017	733	0.112305	11	5	C3	3.02828	46	22.9201	0.522398	0.3613	0.024177	0.933439	0.216842	0	1.2997	3.04452	1.12209	2.48491	1.79176	3.77913	2.04956	1	1	22.1934	252.121	114.601	0.397459	5.74638	2.61199	0	0	1	0.0226501	4.93
2018	733	0.132665	2	1	C3	1.62102	71	23.0395	0.509791	0.329393	0.026875	0.557921	-0.334287	0	1.0596	3.09104	1.8992	1.09861	0.693147	4.19799	2.27736	1	1	22.2812	46.0789	23.0395	0.415196	1.01958	0.509791	0	0	1	0.0470568	5.02
2010	735	6e-05	0	0	A	2.16054	6	21.7919	0.427349	0.103058	0.011314	0.328681	0.077793	0	2.86952	2.89037	3.29947	0	0	0.0869565	0.0869565	1	1	21.8692	0	0	0.431746	0	0	1	0	0	0.0924354	4.68
2011	735	6.33e-05	0	0	A	1.69643	12	22.0118	0.496975	0.103058	0.020529	0.337708	0.251245	0	1.49655	2.94444	3.28534	0	0	0	0	1	1	21.853	0	0	0.411444	0	0	1	0	0	0.10506	4.76
2012	735	0.0001302	0	0	A	2.54039	1	22.1963	0.582561	0.109176	0.007825	0.213096	-0.228972	0	1.74821	2.99573	5.12444	0	0	0.16	0.12	1	1	21.8866	0	0	0.414208	0	0	1	0	0	0.0958858	5.46
2013	735	0.0036076	0	0	A	2.03456	10	22.1822	0.578396	0.109176	0.005904	0.399719	1.03403	0	1.91446	3.04452	2.48416	0	0	0.115385	0.0769231	1	1	21.994	0	0	0.428831	0	0	1	0	0	0.0815069	5.68
2014	735	0	0	0	A	2.84738	6	22.1702	0.57368	0.109176	0.012775	0.235238	-0.419126	0	2.15164	3.09104	4.22543	0	0	1.26087	0.434783	1	1	22.0827	0	0	0.42938	0	0	1	0	0	0.0701442	5.87
2015	735	0.0034433	0	0	A	3.23323	8	22.2279	0.593408	0.109176	0.014748	0.166807	-0.274223	0	2.07234	3.13549	6.16796	0	0	1.46875	0.5625	1	1	22.1606	0	0	0.416661	0	0	1	0	0	0.210461	5.21
2016	735	0.01189	0	0	A	0.764863	14	22.5453	0.427212	0.162718	0.016677	0.166755	0.220656	0	1.58072	3.17805	6.94065	0	0	0.666667	0.333333	1	1	22.2275	0	0	0.401499	0	0	1	0	0	0.20719	5.28
2017	735	0.0138654	0	0	A	1.56382	20	22.5449	0.405789	0.171438	0.025137	0.20994	0.456832	0	1.83638	3.21888	4.7623	0	0	0.484849	0.393939	1	1	22.1934	0	0	0.397459	0	0	1	0	0	0.175076	5.41
2018	735	0.0183313	0	0	A	2.08916	21	22.5662	0.352215	0.171438	0.062536	0.179438	-0.136267	0	2.02472	3.2581	5.63231	0	0	0.46875	0.3125	1	1	22.2812	0	0	0.415196	0	0	1	0	0	0.171648	5.54
2011	736	1	0	0	K	1.85584	5	21.6493	0.385857	0.533188	0.030726	0.217341	0.170437	0	1.09311	2.94444	4.9976	0	0	0	0	1	1	21.853	0	0	0.411444	0	0	0	0	1	0.0479039	6.32
2012	736	1	0	0	K	-0.184987	3	21.7653	0.402639	0.533188	0.045488	0.238941	0.267537	0	1.20723	2.99573	4.42751	0	0	0	0	1	1	21.8866	0	0	0.414208	0	0	0	0	1	0.0595021	6.94
2013	736	1	0	0	K	3.54874	4	22.2591	0.395445	0.533188	0.012552	0.228507	0.334781	0	0.93099	3.04452	5.43543	0	0	0	0	1	1	21.994	0	0	0.428831	0	0	0	0	1	0.0630335	7.22
2014	736	0	0	0	K	4.35279	10	22.5296	0.515506	0.533188	0.012534	0.132008	-0.171061	0	0.993575	3.09104	8.59347	0	0	0	0	1	1	22.0827	0	0	0.42938	0	0	0	0	1	0.0612197	7.8
2015	736	1	0	0	K	3.75753	9	22.8185	0.634364	0.533188	0.003909	0.156492	0.569986	0	1.14666	3.13549	7.30663	0	0	0.0232558	0	1	1	22.1606	0	0	0.416661	0	0	0	0	1	0.0737735	7.69
2016	736	0.928878	0	0	K	4.4559	9	23.8992	0.825185	0.533188	0.001617	0.130567	0.882649	0	1.06655	3.17805	11.1281	0	0	0.0348837	0.0232558	1	1	22.2275	0	0	0.401499	0	0	0	0	1	0.0663669	8.15
2017	736	0.9286	0	0	K	4.46842	9	24.2608	0.867698	0.533188	0.026849	0.198646	1.76674	0	1.006	3.21888	5.9345	0	0	0.11236	0.0449438	1	1	22.1934	0	0	0.397459	0	0	0	0	1	0.0667301	8.47
2018	736	1	0	0	K	1.84171	11	24.4179	0.871495	0.533188	0.030882	0.239843	0.544394	0	0.977175	3.2581	4.49617	0	0	0.0967742	0.0215054	1	1	22.2812	0	0	0.415196	0	0	0	0	1	0.0690242	8.79
2010	737	0.0051058	0	0	C2	4.00514	7	21.9669	0.855106	0.256242	-0.070556	0.769527	0.158895	0	1.81844	2.70805	1.25241	0	0	0.478599	0.322957	1	1	21.8692	0	0	0.431746	0	0	0	1	0	0.0294276	4.51
2012	737	0.0036698	1	1	C2	4.10065	3	21.9319	0.863874	0.25689	0.040885	0.730831	-0.136521	0	1.96985	2.83321	1.30199	0.693147	0.693147	0.803815	0.455041	1	1	21.8866	21.9319	21.9319	0.414208	0.863874	0.863874	0	1	0	0.0263442	4.79
2013	737	0.0016597	0	0	C2	5.10972	7	21.901	0.871495	0.25689	-0.03922	0.832656	0.06759	0	1.71695	2.89037	1.1824	0	0	0.603774	0.380054	1	1	21.994	0	0	0.428831	0	0	0	1	0	0.0283924	4.97
2014	737	0	0	0	C2	3.81178	9	21.8402	0.871495	0.25689	0.01582	0.799362	-0.082711	0	1.77647	2.94444	1.21298	0	0	0.868766	0.559055	1	1	22.0827	0	0	0.42938	0	0	0	1	0	0.0237422	5.15
2015	737	0.0005581	1	1	C2	3.58053	11	21.8262	0.871495	0.25689	-0.07335	0.709165	-0.145745	0	2.23456	2.99573	1.40028	0.693147	0.693147	1.01919	0.736211	1	1	22.1606	21.8262	21.8262	0.416661	0.871494	0.871494	0	1	0	0.024754	5.48
2016	737	0.0004071	0	0	C2	4.61345	8	21.7516	0.871495	0.25689	0.006206	0.735057	-0.007714	0	2.4098	3.04452	1.30971	0	0	1.16026	0.771367	1	1	22.2275	0	0	0.401499	0	0	0	1	0	0.022479	5.66
2017	737	0.0002162	2	2	C2	4.9904	14	21.6851	0.871495	0.25689	-0.144251	0.69192	-0.122957	0	2.0884	3.09104	1.39718	1.09861	1.09861	1.18739	0.817863	1	1	22.1934	43.3702	43.3702	0.397459	1.74299	1.74299	0	1	0	0.0213623	5.86
2010	738	0.0602474	0	0	C3	0.668626	11	22.0709	0.393761	0.29638	0.045146	0.398883	-0.059225	0	2.23073	2.63906	2.54113	0	0	2.06029	0.879418	1	1	21.8692	0	0	0.431746	0	0	0	1	0	0.165316	8.59
2011	738	0.0286022	0	0	C3	1.69954	22	22.2608	0.455341	0.29638	0.044559	0.459578	0.293421	0	1.30863	2.70805	2.37562	0	0	2.33689	1.14177	1	1	21.853	0	0	0.411444	0	0	0	1	0	0.173942	9.18
2012	738	0.0257976	0	0	C3	1.29465	12	22.2784	0.423271	0.29638	0.042771	0.471941	0.134111	0	1.22072	2.77259	2.13191	0	0	2.54865	1.27568	1	1	21.8866	0	0	0.414208	0	0	0	1	0	0.166352	9.94
2013	738	0.024526	0	0	C3	-0.115935	16	22.5901	0.302078	0.243914	0.03719	0.466293	0.175899	0	2.18215	2.83321	2.47614	0	0	2.86078	1.55422	1	1	21.994	0	0	0.428831	0	0	0	1	0	0.164382	9.86
2014	738	0	0	0	C3	1.77515	20	22.5972	0.281929	0.23344	0.029144	0.396837	-0.013875	0	3.18909	2.89037	2.52888	0	0	3.70823	2.07232	1	1	22.0827	0	0	0.42938	0	0	1	0	0	0.155151	9.64
2015	738	0.094754	0	0	C3	1.88572	3	22.6618	0.277251	0.23344	0.029619	0.386024	0.008755	0	5.49066	2.94444	2.6741	0	0	3.59066	1.89766	1	1	22.1606	0	0	0.416661	0	0	1	0	0	0.279528	9.3
2016	738	0.119993	0	0	C3	1.95412	7	22.6471	0.23758	0.23344	0.030546	0.363002	-0.036376	0	4.37702	2.99573	2.73457	0	0	3.83419	2.07003	1	1	22.2275	0	0	0.401499	0	0	1	0	0	0.251766	9.26
2017	738	0.147295	0	0	C3	-0.599828	6	22.694	0.24138	0.23344	0.030959	0.364174	0.019789	0	2.68235	3.04452	2.81037	0	0	3.7887	2.05391	1	1	22.1934	0	0	0.397459	0	0	1	0	0	0.211663	9.46
2018	738	0.1763	0	0	C3	1.50697	3	22.7054	0.219198	0.23344	0.035662	0.380543	0.075562	0	2.12281	3.09104	2.64272	0	0	4.19967	2.2782	1	1	22.2812	0	0	0.415196	0	0	1	0	0	0.201757	9.67
2010	739	0	0	0	C2	1.83404	4	21.3355	0.561648	0.20745	0.011136	0.84634	0.11195	0	1.79885	2.63906	1.21275	0	0	0.478599	0.322957	1	1	21.8692	0	0	0.431746	0	0	1	0	0	0.0207811	8.18
2011	739	0	0	0	C2	0	9	21.4468	0.608746	0.20745	0.001654	0.785636	0.00887	0		2.70805	1.34362	0	0	0.621776	0.432665	1	1	21.853	0	0	0.411444	0	0	1	0	0	0.0194722	8.31
2012	739	0.0033581	0	0	C2	-0.106976	11	22.136	0.667519	0.20745	0.034795	0.899954	1.26793	0	1.20881	2.77259	1.18021	0	0	0.806539	0.457766	1	1	21.8866	0	0	0.414208	0	0	1	0	0	0.0191948	9.28
2013	739	0.0032759	0	0	C2	1.88964	12	22.2628	0.601517	0.173303	0.036715	0.879252	0.107814	0	1.46272	2.83321	1.20931	0	0	0.603774	0.380054	1	1	21.994	0	0	0.428831	0	0	1	0	0	0.019976	9.37
2014	739	0	0	0	C2	0.172897	11	22.345	0.544443	0.225045	0.067198	0.870574	0.09791	0	1.84741	2.89037	1.19587	0	0	0.868766	0.559055	1	1	22.0827	0	0	0.42938	0	0	1	0	0	0.0185062	9.73
2015	739	0.0035942	0	0	C2	1.35674	9	22.4087	0.552026	0.235207	0.039827	0.829692	0.024849	0	1.85146	2.94444	1.24366	0	0	1.02158	0.738609	1	1	22.1606	0	0	0.416661	0	0	1	0	0	0.0177949	10
2016	739	0.0028481	0	0	C2	2.09029	12	22.4494	0.534345	0.235208	0.047739	0.866576	0.100105	0	1.99017	2.99573	1.17744	0	0	1.16026	0.771367	1	1	22.2275	0	0	0.401499	0	0	1	0	0	0.0162046	9.97
2017	739	0.0015405	0	0	C2	1.68537	13	22.4622	0.464079	0.26737	0.045374	0.981737	0.163358	1	1.78025	3.04452	1.0251	0	0	1.19089	0.821366	1	1	22.1934	0	0	0.397459	0	0	1	0	0	0.0149359	10.29
2018	739	0.0008307	0	0	C2	0.123589	9	22.4726	0.418463	0.28081	0.064774	1.11457	0.148536	1	1.9178	3.09104	0.901883	0	0	1.29381	0.774914	1	1	22.2812	0	0	0.415196	0	0	1	0	0	0.0149359	10.62
2010	751	0	2	2	C3	2.76881	4	22.971	0.869179	0.381743	-0.06622	0.888926	0.612014	0	1.94806	2.89037	1.20927	1.09861	1.09861	2.05613	0.87526	1	1	21.8692	45.942	45.942	0.431746	1.73836	1.73836	1	0	0	0.113056	6.24
2011	751	0	2	2	C3	3.92123	1	22.7189	0.871495	0.337697	-0.104086	0.818072	-0.118665	0	1.58921	2.94444	1.06632	1.09861	1.09861	2.33384	1.13872	1	1	21.853	45.4378	45.4378	0.411444	1.74299	1.74299	1	0	0	0.105068	6.32
2014	751	0	0	0	C3	3.60983	2	21.9258	0.424323	0.23591	0.025357	1.24364	0.041101	0	2.96558	3.09104	0.763656	0	0	3.70823	2.07232	1	1	22.0827	0	0	0.42938	0	0	1	0	0	0.116258	6.88
2015	751	0	1	1	C3	2.67213	1	22.016	0.44906	0.23591	0.026039	1.18397	-0.053181	0	2.93371	3.13549	0.882681	0.693147	0.693147	3.58954	1.89655	1	1	22.1606	22.016	22.016	0.416661	0.44906	0.44906	1	0	0	0.114604	6.66
2016	751	0	0	0	C3	2.8673	2	22.1452	0.483367	0.23591	0.034514	1.21043	0.142051	0	2.41877	3.17805	0.879407	0	0	3.83419	2.07003	1	1	22.2275	0	0	0.401499	0	0	1	0	0	0.115967	6.75
2017	751	0	0	0	C3	2.50004	4	22.1488	0.428925	0.23591	0.052075	1.61333	0.421397	0	2.16743	3.21888	0.620977	0	0	3.7887	2.05391	1	1	22.1934	0	0	0.397459	0	0	1	0	0	0.0929703	6.81
2018	751	0.0002409	0	0	C3	2.73934	5	22.2644	0.47989	0.23591	0.012021	1.89297	0.247496	0	1.34031	3.2581	0.558764	0	0	4.19967	2.2782	1	1	22.2812	0	0	0.415196	0	0	1	0	0	0.0854795	6.87
2010	753	0.0015724	0	0	F	4.02149	5	21.2391	0.649798	0.162332	0.04223	1.13066	0.337241	0	1.80578	2.83321	1.01095	0	0	0.0126582	0	1	1	21.8692	0	0	0.431746	0	0	1	0	0	0.0382171	6.72
2011	753	0.001439	0	0	F	2.57792	16	21.5172	0.705821	0.162332	0.040389	1.13668	0.333329	0	1.54661	2.89037	1.0013	0	0	0.030303	0.030303	1	1	21.853	0	0	0.411444	0	0	1	0	0	0.034872	6.91
2012	753	0.0026331	0	0	F	4.20231	4	21.7852	0.692971	0.162332	0.031406	1.06757	0.233267	0	1.28357	2.94444	1.0615	0	0	0.0353982	0	1	1	21.8866	0	0	0.414208	0	0	1	0	0	0.0318136	7.33
2013	753	0.0027262	0	0	F	2.2265	4	21.9548	0.710946	0.162332	0.033677	0.96868	0.123281	0	1.19575	2.99573	1.11966	0	0	0	0	1	1	21.994	0	0	0.428831	0	0	1	0	0	0.0338268	7.47
2014	753	0	0	0	F	3.01638	7	22.1135	0.581802	0.201625	0.016978	0.905914	0.107181	0	1.30214	3.04452	1.1852	0	0	0.109244	0.10084	1	1	22.0827	0	0	0.42938	0	0	1	0	0	0.028841	8.09
2015	753	0.0078175	0	0	F	3.02109	7	22.0641	0.615609	0.206752	-0.023216	0.796775	-0.078443	0	2.02003	3.09104	1.22404	0	0	0.15748	0.133858	1	1	22.1606	0	0	0.416661	0	0	1	0	0	0.0292621	8.96
2016	753	0.0076428	0	0	F	0.630872	5	22.4115	0.580786	0.211632	0.042696	0.681025	0.006766	0	1.36572	3.13549	1.72094	0	0	0.251908	0.21374	1	1	22.2275	0	0	0.401499	0	0	1	0	0	0.0273978	9.15
2017	753	0.0064032	0	0	F	0.491781	4	22.327	0.554079	0.260893	0.01513	0.527501	-0.129001	0	1.27993	3.17805	1.81565	0	0	0.178571	0.164286	1	1	22.1934	0	0	0.397459	0	0	1	0	0	0.0329245	9.5
2018	753	0.0062008	0	0	F	1.57489	4	22.344	0.527247	0.270285	0.016523	0.611829	0.120375	0	1.09248	3.21888	1.64832	0	0	0.297101	0.289855	1	1	22.2812	0	0	0.415196	0	0	1	0	0	0.0345834	9.87
2010	755	0.0043005	0	0	C2	3.26996	8	22.565	0.63691	0.277908	0.005897	0.509899	0.226681	0	1.59362	2.70805	2.26517	0	0	0.478599	0.322957	1	1	21.8692	0	0	0.431746	0	0	0	1	0	0.0772391	4.51
2011	755	0.0057815	0	0	C2	3.00349	9	22.7006	0.676658	0.277908	0.000552	0.803983	0.953383	0	1.13205	2.77259	1.328	0	0	0.621776	0.432665	1	1	21.853	0	0	0.411444	0	0	0	1	0	0.0713571	4.59
2012	755	0.0053236	0	0	C2	3.24299	6	22.695	0.726023	0.277908	-0.056523	0.994108	0.316471	0	1.06509	2.83321	1.0031	0	0	0.806539	0.457766	1	1	21.8866	0	0	0.414208	0	0	0	1	0	0.0675476	4.79
2013	755	0.0054867	0	0	C2	4.14377	6	22.6283	0.77939	0.277908	-0.069411	0.806649	-0.216958	0	1.02871	2.89037	1.19837	0	0	0.603774	0.380054	1	1	21.994	0	0	0.428831	0	0	0	1	0	0.0628997	4.97
2015	755	0.151578	0	0	C2	3.55707	7	22.4771	0.787332	0.277908	-0.089934	1.27124	0.289054	0	1.60619	2.99573	0.777998	0	0	1.02158	0.738609	1	1	22.1606	0	0	0.416661	0	0	0	1	0	0.0650011	5.48
2016	755	0.0161021	0	0	C2	4.13656	17	22.3626	0.871495	0.277908	-0.128363	0.705055	-0.481136	0	1.64919	3.04452	1.33723	0	0	1.16026	0.771367	1	1	22.2275	0	0	0.401499	0	0	0	1	0	0.0585013	5.66
2018	755	0	0	0	C2	-0.719685	4	22.9404	0.871495	0.277908	0.004501	0.15774	-0.29842	0	1.08945	3.13549	5.71356	0	0	1.29381	0.774914	1	1	22.2812	0	0	0.415196	0	0	0	1	0	0.0518829	6.07
2010	756	0.002444	0	0	C2	0.69024	5	21.7311	0.374158	0.363147	0.038304	0.974415	0.12589	0	1.4398	2.89037	1.04794	0	0	0.478599	0.322957	1	1	21.8692	0	0	0.431746	0	0	1	0	0	0.0207811	6.75
2011	756	0.0046129	1	0	C2	1.38147	7	21.8233	0.417567	0.363243	0.027724	1.02286	0.123667	0	1.14565	2.94444	1.02269	0.693147	0	0.618911	0.432665	1	1	21.853	21.8233	0	0.411444	0.417567	0	1	0	0	0.0194722	6.85
2012	756	0.0075617	0	0	C2	1.9117	6	22.012	0.510238	0.363243	0.007919	0.896053	0.011571	0	1.04525	2.99573	1.22101	0	0	0.806539	0.457766	1	1	21.8866	0	0	0.414208	0	0	1	0	0	0.0191948	7.24
2013	756	0.0077306	2	1	C2	2.05972	3	22.0712	0.533215	0.363243	0.010246	0.84777	0.066678	0	1.07352	3.04452	1.21444	1.09861	0.693147	0.598383	0.377358	1	1	21.994	44.1423	22.0712	0.428831	1.06643	0.533215	1	0	0	0.019976	7.39
2014	756	0.0070999	1	1	C2	1.71756	6	22.169	0.549635	0.350842	0.016557	0.869746	0.132537	0	1.27432	3.09104	1.18257	0.693147	0.693147	0.866142	0.556431	1	1	22.0827	22.169	22.169	0.42938	0.549635	0.549635	1	0	0	0.0185062	7.76
2015	756	0.0063264	0	0	C2	1.87696	15	22.2256	0.55832	0.344595	0.021519	0.823377	0.002029	0	1.62057	3.13549	1.24884	0	0	1.02158	0.738609	1	1	22.1606	0	0	0.416661	0	0	1	0	0	0.0177949	7.85
2016	756	0.0074048	1	1	C2	1.67476	23	22.2757	0.559729	0.344595	0.028877	0.871406	0.116187	0	1.511	3.17805	1.1763	0.693147	0.693147	1.15812	0.769231	1	1	22.2275	22.2757	22.2757	0.401499	0.559729	0.559729	1	0	0	0.0162046	7.94
2017	756	0.0068605	0	0	C2	1.28187	24	22.386	0.510879	0.329438	0.044266	0.903466	0.124722	0	1.50158	3.21888	1.16784	0	0	1.19089	0.821366	1	1	22.1934	0	0	0.397459	0	0	1	0	0	0.0149359	8.08
2018	756	0.0098992	3	2	C2	1.1267	20	22.501	0.527302	0.329438	0.049024	0.930824	0.153276	0	1.0711	3.2581	1.136	1.38629	1.09861	1.28866	0.771478	1	1	22.2812	67.5029	45.0019	0.415196	1.58191	1.05461	1	0	0	0.0149359	8.23
2013	757	0.0165868	0	0	C3	3.10567	5	20.0612	0.767405	0.146119	0.099338	0.798761	-0.076747	0	3.80343	2.83321	1.16485	0	0	2.86078	1.55422	1	1	21.994	0	0	0.428831	0	0	0	0	1	0.0338268	6.18
2014	757	0	0	0	C3	-0.666027	10	20.639	0.424692	0.307373	0.025336	0.564859	-0.08468	0	3.03459	2.89037	2.26809	0	0	3.70823	2.07232	1	1	22.0827	0	0	0.42938	0	0	0	0	1	0.028841	6.52
2015	757	0.0738124	0	0	C3	2.83662	10	20.6097	0.387735	0.307373	0.016594	0.521783	0.166355	0	5.04721	2.94444	1.88841	0	0	3.59066	1.89766	1	1	22.1606	0	0	0.416661	0	0	0	0	1	0.0292621	7.01
2016	757	0.0861275	0	0	C3	2.2371	15	20.7193	0.424839	0.307373	0.027871	0.549049	0.096847	0	4.5351	2.99573	1.92099	0	0	3.83419	2.07003	1	1	22.2275	0	0	0.401499	0	0	0	0	1	0.0273978	7.08
2017	757	0.0860743	0	0	C3	0	17	20.8325	0.444176	0.307373	0.04461	0.57918	0.179279	0		3.04452	1.8242	0	0	3.7887	2.05391	1	1	22.1934	0	0	0.397459	0	0	0	0	1	0.0329245	7.26
2018	757	0.0669344	0	0	C3	1.16564	23	20.9343	0.432746	0.307373	0.067296	0.536252	0.030673	0	2.35627	3.09104	1.95968	0	0	4.19967	2.2782	1	1	22.2812	0	0	0.415196	0	0	0	0	1	0.0345834	7.45
2010	758	0.0011783	0	0	B	3.03255	26	23.0037	0.608447	0.333423	0.033106	0.622758	0.287321	0	2.11213	2.63906	1.6427	0	0	5.24324	2.94595	1	1	21.8692	0	0	0.431746	0	0	1	0	0	0.363514	7.94
2011	758	0.002214	0	0	B	3.06536	24	23.2343	0.659839	0.333423	0.045388	0.897162	0.682264	0	1.67121	2.70805	1.22965	0	0	4.13954	2.67442	1	1	21.853	0	0	0.411444	0	0	1	0	0	0.36089	8.1
2012	758	0.0027625	2	2	B	3.93262	24	23.459	0.708691	0.333423	0.016126	1.03724	0.448173	0	1.66254	2.77259	1.06313	1.09861	1.09861	3.76744	2.13953	1	1	21.8866	46.9181	46.9181	0.414208	1.41738	1.41738	1	0	0	0.355701	8.75
2013	758	0.0025686	0	0	B	2.70171	17	23.5513	0.628521	0.337474	0.010656	1.09911	0.231619	0	1.23293	2.83321	0.946648	0	0	4.22222	2.28889	1	1	21.994	0	0	0.428831	0	0	1	0	0	0.36129	9.12
2014	758	0	0	0	B	2.65416	9	23.6764	0.667121	0.337474	0.017612	1.00297	0.020035	0	1.38626	2.89037	1.05166	0	0	4.94118	2.92157	1	1	22.0827	0	0	0.42938	0	0	1	0	0	0.352364	9.37
2015	758	0	0	0	B	2.1	16	23.8445	0.722136	0.337474	0.013935	0.934572	0.075894	0	1.33723	2.94444	1.15647	0	0	3.90164	2.31148	1	1	22.1606	0	0	0.416661	0	0	1	0	0	0.333944	8.89
2016	758	0	0	0	B	4.33561	11	23.8902	0.720032	0.337474	0.01471	0.820627	-0.02512	0	1.38297	2.99573	1.24172	0	0	3.80328	2.32787	1	1	22.2275	0	0	0.401499	0	0	1	0	0	0.315668	9.14
2017	758	0	0	0	B	2.5046	19	23.8307	0.699863	0.337474	0.015946	0.666789	-0.192891	0	1.26607	3.04452	1.44961	0	0	4.16129	2.43548	1	1	22.1934	0	0	0.397459	0	0	1	0	0	0.308539	9.42
2018	758	0	0	0	B	1.10114	26	23.9461	0.631172	0.337474	0.0104	0.621448	-0.040532	0	0.917583	3.09104	1.6956	0	0	4.19672	2.39344	1	1	22.2812	0	0	0.415196	0	0	1	0	0	0.315249	9.7
2010	759	0	0	0	F	-0.149761	18	22.493	0.572467	0.101605	0.047633	2.25906	0.175951	0	2.02436	3.09104	0.494338	0	0	0.0126582	0	1	1	21.8692	0	0	0.431746	0	0	0	1	0	0.0382171	5.5
2011	759	0	0	0	F	0.768209	16	22.7823	0.646195	0.101684	0.038769	2.02289	0.167776	0	1.38008	3.13549	0.56537	0	0	0.030303	0.030303	1	1	21.853	0	0	0.411444	0	0	0	1	0	0.034872	5.7
2012	759	0	0	0	F	0.638462	15	22.7912	0.63168	0.102258	0.025571	1.99458	0.132696	0	1.19818	3.17805	0.503583	0	0	0.0353982	0	1	1	21.8866	0	0	0.414208	0	0	0	1	0	0.0318136	6.21
2013	759	0	0	0	F	1.43914	19	22.9042	0.667444	0.18071	0.02024	1.96602	0.049308	0	1.21181	3.21888	0.537366	0	0	0	0	1	1	21.994	0	0	0.428831	0	0	0	1	0	0.0338268	6.58
2014	759	0	0	0	F	2.38877	19	22.9043	0.655902	0.18071	0.020761	1.90951	0.026129	0	1.34091	3.2581	0.523705	0	0	0.109244	0.10084	1	1	22.0827	0	0	0.42938	0	0	0	1	0	0.028841	7.16
2015	759	0	0	0	F	2.93928	23	22.8769	0.654269	0.18071	0.000383	1.87748	-0.030021	0	1.33456	3.29584	0.525345	0	0	0.15748	0.133858	1	1	22.1606	0	0	0.416661	0	0	0	1	0	0.0292621	7.35
2016	759	0	0	0	F	1.91406	18	22.9298	0.668667	0.18071	0.001003	1.73621	-0.063107	0	1.3641	3.3322	0.591202	0	0	0.251908	0.21374	1	1	22.2275	0	0	0.401499	0	0	0	1	0	0.0273978	7.47
2017	759	0	0	0	F	2.37682	29	22.7716	0.581445	0.200705	0.009043	1.80598	-0.010429	0	1.42947	3.3673	0.509998	0	0	0.178571	0.164286	1	1	22.1934	0	0	0.397459	0	0	0	1	0	0.0329245	7.78
2018	759	0	0	0	F	1.21184	31	22.8032	0.546828	0.200705	0.055498	1.93013	0.000156	0	0.996083	3.4012	0.526283	0	0	0.297101	0.289855	1	1	22.2812	0	0	0.415196	0	0	0	1	0	0.0345834	8.11
2010	761	0	1	0	C3	1.89219	26	24.3032	0.58058	0.74451	0.026178	1.29256	0.283444	0	1.0129	2.63906	0.78515	0.693147	0	2.05821	0.879418	1	1	21.8692	24.3032	0	0.431746	0.58058	0	1	0	0	0.0666241	6.24
2011	761	0	0	0	C3	2.15702	24	24.4383	0.621051	0.74451	0.020682	1.31109	0.103837	0	0.950921	2.70805	0.814156	0	0	2.33689	1.14177	1	1	21.853	0	0	0.411444	0	0	1	0	0	0.0692831	6.32
2012	761	0	0	0	C3	2.43562	13	24.3694	0.600391	0.74451	0.00175	1.12342	-0.115802	0	0.914504	2.77259	0.859495	0	0	2.54865	1.27568	1	1	21.8866	0	0	0.414208	0	0	1	0	0	0.0669652	6.53
2013	761	0.0012624	2	1	C3	1.86314	13	24.4856	0.635808	0.74451	0.006488	0.936316	-0.095587	0	0.90409	2.83321	1.06747	1.09861	0.693147	2.8581	1.55288	1	1	21.994	48.9713	24.4856	0.428831	1.27162	0.635808	1	0	0	0.0671817	6.57
2014	761	0	2	1	C3	1.57927	17	24.6186	0.67792	0.74451	0.006829	0.898323	0.027095	0	0.984227	2.89037	1.18706	1.09861	0.693147	3.70574	2.07107	1	1	22.0827	49.2371	24.6186	0.42938	1.35584	0.67792	1	0	0	0.0677998	6.88
2015	761	0.0004308	12	6	C3	3.68868	14	24.5179	0.720229	0.74451	-0.069227	0.624862	-0.293767	0	1.08385	2.94444	1.51987	2.56495	1.94591	3.57731	1.89099	1	1	22.1606	294.215	147.107	0.416661	8.64274	4.32137	1	0	0	0.0733061	6.66
2016	761	0.0013693	10	3	C3	0.284077	11	24.7159	0.754481	0.74451	0.016734	0.598544	0.009311	0	1.04436	2.99573	1.83559	2.3979	1.38629	3.82389	2.06694	1	1	22.2275	247.159	74.1477	0.401499	7.54481	2.26344	1	0	0	0.0778829	6.75
2017	761	0.0012926	2	2	C3	1.69831	11	24.8664	0.764294	0.728447	0.027465	0.691284	0.371938	0	1.00738	3.04452	1.55521	1.09861	1.09861	3.78696	2.05217	1	1	22.1934	49.7327	49.7327	0.397459	1.52859	1.52859	1	0	0	0.0823983	6.81
2018	761	0.0007564	10	0	C3	1.42105	12	24.8115	0.670324	0.607789	0.016899	0.818423	0.238818	0	0.90409	3.09104	1.18833	2.3979	0	4.19131	2.2782	1	1	22.2812	248.115	0	0.415196	6.70324	0	1	0	0	0.0760804	6.87
2010	762	0	0	0	B	4.66723	1	20.922	0.313195	0.17693	0.00887	0.412031	0.600241	0	7.23319	2.83321	2.60175	0	0	5.24324	2.94595	1	1	21.8692	0	0	0.431746	0	0	0	0	1	0.363514	2.92
2012	762	0	0	0	B	-0.710909	2	21.6461	0.173278	0.176926	-0.062067	0.197968	-0.082886	0	2.4775	2.94444	4.92941	0	0	3.81395	2.18605	1	1	21.8866	0	0	0.414208	0	0	0	0	1	0.355701	2.92
2013	762	0	0	0	B	0.0194255	1	21.6753	0.187615	0.176926	0.010602	0.281475	0.408035	0	2.10114	2.99573	3.60452	0	0	4.22222	2.28889	1	1	21.994	0	0	0.428831	0	0	0	0	1	0.36129	2.92
2016	762	0	0	0	B	-2.05423	1	21.7954	0.141493	0.1993	0.021302	0.261306	-0.236343	0	2.98981	3.13549	4.19999	0	0	3.80328	2.32787	1	1	22.2275	0	0	0.401499	0	0	0	0	1	0.315668	2.92
2017	762	0	0	0	B	-0.245526	1	21.8569	0.164759	0.1993	0.028864	0.221468	-0.040334	0	2.64183	3.17805	4.65415	0	0	4.16129	2.43548	1	1	22.1934	0	0	0.397459	0	0	0	0	1	0.308539	2.92
2010	766	9.93e-05	0	0	C2	3.21948	1	20.6208	0.339804	0.234237	0.013566	0.191426	0.008464	1	4.1355	2.89037	5.32232	0	0	0.478599	0.322957	1	1	21.8692	0	0	0.431746	0	0	0	1	0	0.0207811	5.42
2011	766	5.98e-05	0	0	C2	2.72142	1	20.5952	0.309937	0.234237	0.012614	0.203623	0.070076	1	2.61671	2.94444	4.84827	0	0	0.621776	0.432665	1	1	21.853	0	0	0.411444	0	0	0	1	0	0.0194722	5.55
2012	766	2.28e-05	0	0	C2	2.85549	3	20.6122	0.30762	0.225907	0.004346	0.143852	-0.296595	1	2.88162	2.99573	7.01063	0	0	0.806539	0.457766	1	1	21.8866	0	0	0.414208	0	0	0	1	0	0.0191948	6.06
2013	766	0	0	0	C2	2.11518	3	20.8249	0.444368	0.178167	0.004088	0.147643	0.157733	0	2.62659	3.04452	7.49072	0	0	0.603774	0.380054	1	1	21.994	0	0	0.428831	0	0	0	1	0	0.019976	6.11
2014	766	0	0	0	C2	3.02556	3	20.9745	0.487007	0.178167	0.004318	0.174218	0.410287	0	2.71534	3.09104	6.1684	0	0	0.868766	0.559055	1	1	22.0827	0	0	0.42938	0	0	0	1	0	0.0185062	6.27
2015	766	0.0012205	0	0	C2	4.18061	2	22.1477	0.459446	0.249859	0.002523	0.081163	-0.052089	0	2.3855	3.13549	11.1281	0	0	1.02158	0.738609	1	1	22.1606	0	0	0.416661	0	0	0	1	0	0.0177949	6.47
2016	766	0.0007077	0	0	C2	1.57935	8	22.3916	0.215342	0.459696	0.044807	0.179737	2.1356	0	2.12216	3.17805	6.23882	0	0	1.16026	0.771367	1	1	22.2275	0	0	0.401499	0	0	0	1	0	0.0162046	6.7
2017	766	0.0010436	0	0	C2	0	8	22.4684	0.228451	0.459696	0.046615	0.275859	0.789719	0		3.21888	3.76416	0	0	1.19089	0.821366	1	1	22.1934	0	0	0.397459	0	0	0	1	0	0.0149359	6.84
2018	766	0.0006192	0	0	C2	0.961028	6	22.5145	0.208321	0.459696	0.056162	0.357313	0.376716	0	1.18625	3.2581	2.86318	0	0	1.29381	0.774914	1	1	22.2812	0	0	0.415196	0	0	0	1	0	0.0149359	6.98
2010	767	0.0345378	0	0	D	4.36838	13	23.2215	0.871495	0.36243	-0.063676	0.361908	0.052907	0	1.30615	2.89037	2.86256	0	0	0.844828	0.310345	1	1	21.8692	0	0	0.431746	0	0	0	1	0	0.0771028	4.51
2011	767	0.0293029	0	0	D	4.39548	20	23.2188	0.871495	0.36243	-0.064952	0.337865	-0.034165	0	1.3342	2.94444	2.95571	0	0	0.84127	0.253968	1	1	21.853	0	0	0.411444	0	0	0	1	0	0.0817568	4.59
2013	767	0.0029666	0	0	D	1.65633	13	24.1403	0.825965	0.301727	0.026498	0.402578	0.853287	0	1.03068	3.04452	3.33064	0	0	0.760563	0.352113	1	1	21.994	0	0	0.428831	0	0	0	1	0	0.0647254	4.97
2014	767	0	0	0	D	2.73832	4	24.1345	0.798957	0.301727	0.022265	0.359418	0.193607	0	1.14578	3.09104	2.77415	0	0	1.75676	0.5	1	1	22.0827	0	0	0.42938	0	0	0	1	0	0.0577373	5.15
2015	767	0.0084726	0	0	D	2.759	3	24.2257	0.775692	0.301727	0.018705	0.283604	-0.167112	0	1.11691	3.13549	3.64891	0	0	2.1039	0.558442	1	1	22.1606	0	0	0.416661	0	0	0	1	0	0.0533484	5.48
2016	767	0.0106668	0	0	D	2.58784	5	24.5387	0.767856	0.301727	0.003504	0.210152	-0.092259	0	0.958993	3.17805	5.49713	0	0	1.45238	0.666667	1	1	22.2275	0	0	0.401499	0	0	0	1	0	0.0469372	5.66
2017	767	0.0125163	0	0	D	3.4986	3	24.6029	0.834438	0.274511	-0.042008	0.196183	0.152853	0	1.01561	3.21888	5.08463	0	0	1.70526	0.705263	1	1	22.1934	0	0	0.397459	0	0	0	1	0	0.0469842	5.86
2018	767	0.013652	0	0	D	3.41942	2	24.643	0.839973	0.288733	0.000999	0.227337	0.17957	0	0.991294	3.2581	4.48694	0	0	2.29897	1.07217	1	1	22.2812	0	0	0.415196	0	0	0	1	0	0.0476745	6.07
2010	768	0.0971067	0	0	C3	1.79173	6	23.7289	0.506343	0.570676	0.020267	0.566013	0.280898	0	1.61274	2.63906	1.91738	0	0	2.06029	0.879418	1	1	21.8692	0	0	0.431746	0	0	0	0	1	0.165316	3.92
2011	768	0.0782935	0	0	C3	1.98997	8	23.7758	0.522837	0.570676	0.006449	0.428598	-0.158467	0	1.35179	2.70805	2.38794	0	0	2.33689	1.14177	1	1	21.853	0	0	0.411444	0	0	0	0	1	0.173942	4.31
2012	768	0.140118	0	0	C3	2.14817	9	24.1027	0.584421	0.551223	0.009089	0.538882	0.758335	0	1.29674	2.77259	1.88322	0	0	2.54865	1.27568	1	1	21.8866	0	0	0.414208	0	0	0	0	1	0.166352	5.11
2013	768	0.110243	0	0	C3	1.8055	14	24.1925	0.615896	0.551223	0.01194	0.562446	0.108923	0	1.35649	2.83321	1.85766	0	0	2.86078	1.55422	1	1	21.994	0	0	0.428831	0	0	0	0	1	0.164382	5.62
2014	768	0	0	0	C3	3.41052	12	24.251	0.620594	0.4	0.011356	0.640834	0.22634	0	1.96709	2.89037	1.60613	0	0	3.70823	2.07232	1	1	22.0827	0	0	0.42938	0	0	0	0	1	0.155151	6.29
2015	768	0	0	0	C3	2.05037	13	24.3466	0.547784	0.381795	0.012884	0.674463	0.137639	0	2.32116	2.94444	1.55351	0	0	3.59066	1.89766	1	1	22.1606	0	0	0.416661	0	0	0	0	1	0.279528	6.21
2016	768	0	0	0	C3	2.06884	21	24.3924	0.548585	0.381795	0.011867	0.681313	0.083186	0	2.0495	2.99573	1.5013	0	0	3.83419	2.07003	1	1	22.2275	0	0	0.401499	0	0	0	0	1	0.251766	6.57
2017	768	0.239083	0	0	C3	2.05599	29	24.4304	0.566791	0.381795	0.011866	0.777408	0.189772	0	1.71465	3.04452	1.31081	0	0	3.7887	2.05391	1	1	22.1934	0	0	0.397459	0	0	0	0	1	0.211663	6.94
2018	768	0.329871	0	0	C3	1.69893	19	24.5923	0.596783	0.381795	0.011461	0.755184	0.076877	0	1.3621	3.09104	1.43113	0	0	4.19967	2.2782	1	1	22.2812	0	0	0.415196	0	0	0	0	1	0.201757	7.34
2010	777	0.0233718	0	0	C3	0.911467	4	21.0839	0.346502	0.260585	0.042048	0.491772	0.043455	0	5.31974	2.63906	2.41399	0	0	2.06029	0.879418	1	1	21.8692	0	0	0.431746	0	0	1	0	0	0.123117	8.59
2015	777	0.0517329	0	0	C3	3.62807	36	21.3659	0.382072	0.179218	0.044934	0.555875	-0.005541	0	6.71092	2.94444	1.83731	0	0	3.59066	1.89766	1	1	22.1606	0	0	0.416661	0	0	1	0	0	0.0960823	9.3
2016	777	0.054849	0	0	C3	2.59755	6	21.3778	0.330283	0.179218	0.053448	0.505613	-0.065471	0	4.78962	2.99573	1.98957	0	0	3.83419	2.07003	1	1	22.2275	0	0	0.401499	0	0	1	0	0	0.0842747	9.26
2017	777	0.0490857	0	0	C3	2.79962	8	21.449	0.377156	0.179218	0.020065	0.437974	-0.09646	0	3.142	3.04452	2.3645	0	0	3.7887	2.05391	1	1	22.1934	0	0	0.397459	0	0	1	0	0	0.0680582	9.46
2018	777	0.220295	0	0	C3	1.37769	9	21.5367	0.398286	0.179218	0.047659	0.567495	0.403337	0	2.1032	3.09104	1.83934	0	0	4.19967	2.2782	1	1	22.2812	0	0	0.415196	0	0	1	0	0	0.0765166	9.67
2010	778	0	6	1	C3	1.53787	7	24.0082	0.548247	0.493321	0.065368	1.59221	0.493586	0	1.13346	2.63906	0.709902	1.94591	0.693147	2.04782	0.877339	1	1	21.8692	144.049	24.0082	0.431746	3.28948	0.548247	1	0	0	0.228102	4.98
2011	778	0	7	2	C3	0.797568	7	24.2111	0.589636	0.5001	0.059052	1.76791	0.396242	0	0.974624	2.70805	0.622845	2.07944	1.09861	2.32622	1.13872	1	1	21.853	169.478	48.4223	0.411444	4.12745	1.17927	1	0	0	0.216899	5.18
2012	778	0	14	1	C3	1.88043	6	24.4172	0.651748	0.5001	0.04158	1.61316	0.119721	0	0.971609	2.77259	0.683555	2.70805	0.693147	2.52973	1.27432	1	1	21.8866	341.841	24.4172	0.414208	9.12447	0.651748	1	0	0	0.200408	5.44
2013	778	0	5	2	C3	2.30295	7	24.6579	0.662497	0.453751	0.023723	1.37964	0.071377	0	0.965021	2.83321	0.811638	1.79176	1.09861	2.85408	1.55154	1	1	21.994	123.29	49.3159	0.428831	3.31249	1.32499	1	0	0	0.192055	5.61
2014	778	0	14	2	C3	2.3642	11	24.6987	0.667699	0.453751	0.010657	1.16371	-0.035249	0	1.0903	2.89037	0.876338	2.70805	1.09861	3.69077	2.06982	1	1	22.0827	345.782	49.3975	0.42938	9.34778	1.3354	1	0	0	0.198975	6.03
2015	778	0	23	7	C3	2.47797	12	24.6526	0.640095	0.453751	0.008969	0.960772	-0.177037	0	1.10489	2.94444	1.0168	3.17805	2.07944	3.56507	1.88988	1	1	22.1606	567.009	172.568	0.416661	14.7222	4.48066	1	0	0	0.156463	6.32
2016	778	0	12	2	C3	2.50858	8	24.6206	0.625549	0.453751	0.008997	1.04171	0.042559	0	1.00783	2.99573	0.944631	2.56495	1.09861	3.82183	2.06797	1	1	22.2275	295.447	49.2412	0.401499	7.50659	1.2511	1	0	0	0.131925	6.42
2017	778	0	11	2	C3	1.35708	17	24.6158	0.579449	0.389951	0.02168	0.839562	-0.208848	0	1.00394	3.04452	1.1882	2.48491	1.09861	3.77913	2.05217	1	1	22.1934	270.773	49.2315	0.397459	6.37394	1.1589	1	0	0	0.128967	6.56
2018	778	0	6	1	C3	0.960256	36	24.6714	0.581242	0.399613	0.040254	0.802434	-0.017429	0	0.914591	3.09104	1.27842	1.94591	0.693147	4.19465	2.27736	1	1	22.2812	148.028	24.6714	0.415196	3.48745	0.581242	1	0	0	0.127772	6.69
2011	779	0	0	0	C1	2.36654	3	19.945	0.25127	0.141161	0.016439	0.565798	0.19131	1	3.56717	2.83321	1.66029	0	0	0.21875	0.1875	1	1	21.853	0	0	0.411444	0	0	0	0	1	0.137465	3.37
2012	779	0	0	0	C1	2.16417	4	19.945	0.245947	0.141161	-0.030733	0.627722	0.017782	1	3.36761	2.89037	1.55484	0	0	0.357143	0.285714	1	1	21.8866	0	0	0.414208	0	0	0	0	1	0.105112	3.26
2013	779	0	0	0	C1	3.05225	6	19.945	0.289961	0.141161	-0.083619	0.576326	-0.127506	0	3.94973	2.94444	1.68819	0	0	0.489362	0.361702	1	1	21.994	0	0	0.428831	0	0	0	0	1	0.105956	3.49
2015	779	0	0	0	C1	5.10972	3	20.4027	0.71658	0.144141	-0.110411	0.288967	-0.251263	0	7.23319	3.04452	3.50736	0	0	0.467949	0.269231	1	1	22.1606	0	0	0.416661	0	0	0	0	1	0.0994785	4.5
2016	779	0	0	0	C1	5.10972	8	20.3913	0.695013	0.15	0.01821	0.344911	0.202864	0	5.69956	3.09104	2.88276	0	0	0.580838	0.36527	1	1	22.2275	0	0	0.401499	0	0	0	0	1	0.0836812	4.54
2017	779	0	0	0	C1	4.45752	12	20.2692	0.530621	0.152716	0.117184	0.413462	0.123426	0	4.62605	3.13549	2.27116	0	0	0.447368	0.247368	1	1	22.1934	0	0	0.397459	0	0	0	0	1	0.0606128	4.67
2018	779	0.0439429	0	0	C1	-3.14419	21	22.1913	0.617242	0.152716	0.058583	0.51897	1.89558	0	0.98964	3.17805	2.05265	0	0	0.573684	0.278947	1	1	22.2812	0	0	0.415196	0	0	0	0	1	0.0583412	4.8
2010	782	0	0	0	C2	0.828573	3	21.6089	0.602127	0.202263	0.044836	1.76106	0.522935	0	1.63487	2.94444	0.623255	0	0	0.478599	0.322957	1	1	21.8692	0	0	0.431746	0	0	1	0	0	0.132254	7.73
2011	782	0	0	0	C2	1.35968	2	21.5835	0.543669	0.202263	0.057846	1.91537	0.178784	0	1.23677	2.99573	0.515458	0	0	0.621776	0.432665	1	1	21.853	0	0	0.411444	0	0	1	0	0	0.139031	7.88
2012	782	0	0	0	C2	1.04391	5	21.467	0.480951	0.202263	0.015076	1.7062	-0.168859	0	1.15197	3.04452	0.552012	0	0	0.806539	0.457766	1	1	21.8866	0	0	0.414208	0	0	1	0	0	0.152343	8.33
2013	782	0	0	0	C2	2.9895	2	21.6857	0.584809	0.1281	0.003199	1.5672	-0.029179	1	1.1607	3.09104	0.707562	0	0	0.603774	0.380054	1	1	21.994	0	0	0.428831	0	0	1	0	0	0.148452	8.64
2018	782	0	2	1	C2	1.03501	3	21.7857	0.488762	0.293315	0.013114	1.3087	0.071536	0	1.22662	3.29584	0.75878	1.09861	0.693147	1.29038	0.773196	1	1	22.2812	43.5714	21.7857	0.415196	0.977523	0.488762	1	0	0	0.149127	10.56
2011	785	0.0475817	0	0	F	1.32379	36	21.7262	0.708794	0.419859	0.035345	1.53035	0.10796	0	1.27263	3.09104	0.664319	0	0	0.030303	0.030303	1	1	21.853	0	0	0.411444	0	0	0	1	0	0.034872	5.7
2012	785	0.04059	0	0	F	0.945565	16	21.7879	0.70165	0.419859	0.027083	1.49295	0.023395	0	1.22739	3.13549	0.690496	0	0	0.0353982	0	1	1	21.8866	0	0	0.414208	0	0	0	1	0	0.0318136	6.21
2013	785	0.0322925	0	0	F	1.43798	35	21.8257	0.693671	0.419859	0.022203	1.45826	0.026292	0	1.17493	3.17805	0.69869	0	0	0	0	1	1	21.994	0	0	0.428831	0	0	0	1	0	0.0338268	6.58
2014	785	0	0	0	F	1.82625	63	21.7825	0.662581	0.419859	0.018836	1.51156	0.033815	0	1.4097	3.21888	0.647302	0	0	0.109244	0.10084	1	1	22.0827	0	0	0.42938	0	0	0	1	0	0.028841	7.16
2015	785	0.0218599	0	0	F	2.73128	49	21.6931	0.655847	0.412495	-0.005721	1.59646	-0.010827	0	2.20784	3.2581	0.598387	0	0	0.15748	0.133858	1	1	22.1606	0	0	0.416661	0	0	0	1	0	0.0292621	7.35
2016	785	0.0595099	0	0	F	2.28274	20	21.7767	0.681797	0.412495	0.013471	1.45721	-0.09002	0	1.93071	3.29584	0.714904	0	0	0.251908	0.21374	1	1	22.2275	0	0	0.401499	0	0	0	1	0	0.0273978	7.47
2017	785	0.0519512	0	0	F	0.276759	22	21.7641	0.545026	0.412495	0.138546	1.40261	-0.003537	0	1.4214	3.3322	0.708475	0	0	0.178571	0.164286	1	1	22.1934	0	0	0.397459	0	0	0	1	0	0.0329245	7.78
2018	785	0.0399262	0	0	F	0.485657	27	21.7261	0.517737	0.412495	0.039632	1.45524	0.011786	0	1.11947	3.3673	0.67412	0	0	0.297101	0.289855	1	1	22.2812	0	0	0.415196	0	0	0	1	0	0.0345834	8.11
2010	786	0.0008692	4	0	C3	0.703965	13	22.7189	0.562323	0.523985	0.091527	0.654507	0.334058	0	1.72082	2.63906	1.6839	1.60944	0	2.05198	0.879418	1	1	21.8692	90.8757	0	0.431746	2.24929	0	1	0	0	0.080939	7.94
2011	786	0.0035109	1	0	C3	0.424219	16	22.8651	0.560453	0.523985	0.094743	0.752165	0.366221	0	1.29804	2.70805	1.42647	0.693147	0	2.33537	1.14177	1	1	21.853	22.8651	0	0.411444	0.560453	0	1	0	0	0.0796573	8.1
2012	786	0.000641	2	0	C3	0.797675	20	22.9659	0.526314	0.523985	0.104284	0.745567	0.119956	0	1.59431	2.77259	1.40884	1.09861	0	2.54595	1.27568	1	1	21.8866	45.9318	0	0.414208	1.05263	0	1	0	0	0.0783165	8.75
2013	786	0.0004414	12	2	C3	0.10934	3	23.0831	0.487038	0.523985	0.125761	0.748737	0.120405	0	1.43753	2.83321	1.41373	2.56495	1.09861	2.84471	1.55154	1	1	21.994	276.997	46.1662	0.428831	5.84445	0.974075	1	0	0	0.0805381	9.12
2014	786	0	42	16	C3	-1.12501	3	23.3165	0.362489	0.451962	0.122624	0.692364	0.107469	0	1.56859	2.89037	1.61212	3.7612	2.83321	3.65586	2.05237	1	1	22.0827	979.292	373.063	0.42938	15.2246	5.79983	1	0	0	0.0773163	9.37
2015	786	0	52	22	C3	-0.481786	5	23.3337	0.319232	0.451962	0.090135	0.559825	-0.089675	0	1.54178	2.94444	1.80162	3.98898	3.13549	3.53281	1.87319	1	1	22.1606	1213.35	513.341	0.416661	16.6	7.0231	1	0	0	0.0707056	8.89
2016	786	0	40	17	C3	-0.707894	10	23.387	0.270823	0.357304	0.104845	0.583542	0.080107	0	1.42628	2.99573	1.75934	3.71357	2.89037	3.793	2.05252	1	1	22.2275	935.479	397.579	0.401499	10.8329	4.60398	1	0	0	0.0680838	9.14
2017	786	0	34	28	C3	-1.63408	9	23.5027	0.224386	0.357304	0.154622	0.733049	0.368837	0	2.36158	3.04452	1.44305	3.55535	3.3673	3.75913	2.02956	1	1	22.1934	799.093	658.077	0.397459	7.62912	6.2828	1	0	0	0.066869	9.42
2018	786	0	29	24	C3	-2.58362	13	23.6085	0.193719	0.378256	0.145841	0.738706	0.12545	0	1.41167	3.09104	1.42524	3.4012	3.21888	4.17544	2.25814	1	1	22.2812	684.647	566.604	0.415196	5.61785	4.64926	1	0	0	0.0841101	9.7
2011	788	0.0023042	0	0	C2	2.04174	12	21.7334	0.621211	0.336175	0.043904	0.747009	0.505419	0	1.92973	2.94444	1.40404	0	0	0.621776	0.432665	1	1	21.853	0	0	0.411444	0	0	0	0	1	0.0194722	6.32
2012	788	0.0016951	0	0	C2	2.47141	9	22.0154	0.697721	0.336175	0.023488	0.610017	-0.003962	0	1.73571	2.99573	1.86898	0	0	0.806539	0.457766	1	1	21.8866	0	0	0.414208	0	0	0	0	1	0.0191948	6.94
2013	788	0.0010018	0	0	C2	3.15224	7	22.1652	0.721491	0.285839	0.01904	0.588705	0.189189	0	2.44068	3.04452	1.82565	0	0	0.603774	0.380054	1	1	21.994	0	0	0.428831	0	0	0	0	1	0.019976	7.22
2014	788	0.0139154	0	0	C2	3.47652	6	22.2519	0.75428	0.285839	-0.008588	0.512562	-0.021866	0	2.46336	3.09104	2.0355	0	0	0.868766	0.559055	1	1	22.0827	0	0	0.42938	0	0	0	0	1	0.0185062	7.8
2015	788	0.492211	1	1	C2	2.18729	5	21.8623	0.638146	0.285839	0.003031	0.51984	-0.112582	0	3.35636	3.13549	1.5536	0.693147	0.693147	1.01919	0.736211	1	1	22.1606	21.8623	21.8623	0.416661	0.638146	0.638146	0	0	1	0.0177949	7.69
2016	788	0.398181	1	1	C2	3.76801	8	21.4371	0.442488	0.285839	0.004324	0.80155	0.029609	0	4.36615	3.17805	0.986244	0.693147	0.693147	1.15812	0.769231	1	1	22.2275	21.4371	21.4371	0.401499	0.442488	0.442488	0	0	1	0.0162046	8.15
2017	788	0.614021	0	0	C2	2.32365	16	21.4537	0.435803	0.285839	0.016096	1.04228	0.036544	0	2.81548	3.21888	0.967389	0	0	1.19089	0.821366	1	1	22.1934	0	0	0.397459	0	0	0	0	1	0.0149359	8.47
2018	788	0.743573	0	0	C2	0.462542	16	21.4853	0.43586	0.285839	0.021344	1.0979	0.079163	0	1.88783	3.2581	0.925227	0	0	1.29381	0.774914	1	1	22.2812	0	0	0.415196	0	0	0	0	1	0.0149359	8.79
2010	789	0.0016766	0	0	C3	1.25071	5	22.6083	0.645621	0.454977	0.046918	0.621501	0.342581	0	1.37	2.63906	1.71212	0	0	2.06029	0.879418	1	1	21.8692	0	0	0.431746	0	0	0	1	0	0.080939	5.61
2011	789	0.0024173	0	0	C3	0.459208	5	22.6731	0.628698	0.439822	0.115034	0.829794	0.468277	0	1.2202	2.70805	1.24416	0	0	2.33689	1.14177	1	1	21.853	0	0	0.411444	0	0	0	1	0	0.0796573	5.8
2012	789	0.0024841	0	0	C3	1.53069	5	22.6961	0.602432	0.42584	0.039526	0.655256	-0.175299	0	1.29502	2.77259	1.54362	0	0	2.54865	1.27568	1	1	21.8866	0	0	0.414208	0	0	0	1	0	0.0783165	5.68
2013	789	0.0020531	0	0	C3	0.218242	9	22.7832	0.547725	0.42584	0.092839	0.821865	0.326412	1	1.04077	2.83321	1.26974	0	0	2.86078	1.55422	1	1	21.994	0	0	0.428831	0	0	0	1	0	0.0805381	5.83
2014	789	0.0019183	0	0	C3	0.449674	13	22.9022	0.5243	0.42584	0.105023	0.801179	0.081527	0	1.15779	2.89037	1.3223	0	0	3.70823	2.07232	1	1	22.0827	0	0	0.42938	0	0	0	1	0	0.0773163	6.74
2015	789	0.0020006	0	0	C3	1.12241	11	22.9214	0.546393	0.42584	0.038433	0.625736	-0.164562	0	1.1238	2.94444	1.61347	0	0	3.59066	1.89766	1	1	22.1606	0	0	0.416661	0	0	0	1	0	0.0707056	6.82
2016	789	0.0048771	0	0	C3	0.633738	19	22.861	0.482544	0.42584	0.044212	0.647025	0.013387	0	1.06333	2.99573	1.49891	0	0	3.83419	2.07003	1	1	22.2275	0	0	0.401499	0	0	0	1	0	0.0680838	7.04
2017	789	0.0046957	0	0	C3	-0.763746	26	22.8484	0.446705	0.42584	0.099916	0.84177	0.253818	0	1.21652	3.04452	1.18047	0	0	3.7887	2.05391	1	1	22.1934	0	0	0.397459	0	0	0	1	0	0.066869	7.28
2018	789	0	0	0	C3	-4.15612	25	23.0312	0.393845	0.42584	0.19946	1.10785	0.438933	0	1.05824	3.09104	0.984922	0	0	4.19967	2.2782	1	1	22.2812	0	0	0.415196	0	0	0	1	0	0.0841101	7.52
2010	790	0.0071168	0	0	C3	2.70187	3	20.4612	0.401104	0.2542	0.01627	0.660391	0.283965	0	7.23319	3.13549	1.57343	0	0	2.06029	0.879418	1	1	21.8692	0	0	0.431746	0	0	0	0	1	0.0207811	5.75
2011	790	0.0045384	0	0	C3	1.54713	8	20.5751	0.428828	0.231051	0.024671	0.675961	0.127759	1	3.9411	3.17805	1.56356	0	0	2.33689	1.14177	1	1	21.853	0	0	0.411444	0	0	0	0	1	0.0194722	5.81
2013	790	0.0009301	2	2	C3	2.01348	2	20.735	0.421391	0.221544	0.052049	0.683916	0.133118	1	3.85681	3.2581	1.53816	1.09861	1.09861	2.8581	1.55154	1	1	21.994	41.47	41.47	0.428831	0.842781	0.842781	0	0	1	0.019976	6.18
2014	790	0	0	0	C3	2.95587	2	20.7839	0.404916	0.18858	0.063724	0.509281	-0.197007	1	3.88498	3.29584	2.01157	0	0	3.70823	2.07232	1	1	22.0827	0	0	0.42938	0	0	0	0	1	0.0185062	6.52
2015	790	0.0104341	0	0	C2	5.10972	4	20.6462	0.369928	0.180789	-0.037626	0.466017	-0.122875	1	7.23319	3.3322	1.99832	0	0	1.02158	0.738609	1	1	22.1606	0	0	0.416661	0	0	0	0	1	0.0177949	7.01
2016	790	0.0247953	0	0	C2	2.97009	9	20.8104	0.38971	0.180789	0.081807	0.57038	0.241484	1	5.58753	3.3673	1.89681	0	0	1.16026	0.771367	1	1	22.2275	0	0	0.401499	0	0	0	0	1	0.0162046	7.08
2017	790	0.0304301	0	0	C2	0.195462	5	21.0055	0.367401	0.180789	0.142044	0.488975	0.02739	0	2.75737	3.4012	2.24395	0	0	1.19089	0.821366	1	1	22.1934	0	0	0.397459	0	0	0	0	1	0.0149359	7.26
2018	790	0.0300827	0	0	C2	-0.341908	5	20.804	0.229271	0.180789	0.025865	0.525622	0.071865	0	2.3264	3.43399	1.71152	0	0	1.29381	0.774914	1	1	22.2812	0	0	0.415196	0	0	0	0	1	0.0149359	7.45
2010	791	0.0001665	0	0	C2	3.02121	6	20.3914	0.514789	0.395037	0.007286	0.404814	0.210348	0	2.49523	2.63906	2.47993	0	0	0.478599	0.322957	1	1	21.8692	0	0	0.431746	0	0	0	0	1	0.0771028	3.28
2011	791	0.0001263	0	0	C2	3.02845	5	20.4329	0.550087	0.392708	-0.015895	0.450542	0.140987	0	1.83363	2.70805	2.2656	0	0	0.621776	0.432665	1	1	21.853	0	0	0.411444	0	0	0	0	1	0.0817568	3.37
2012	791	0.0128261	0	0	D	-4.33265	2	23.2981	0.741722	0.74451	0.026742	0.121979	2.1356	0	1.02207	2.77259	8.38814	0	0	0.71875	0.3125	1	1	21.8866	0	0	0.414208	0	0	0	0	1	0.0731529	3.26
2013	791	0.0100783	0	0	D	2.59099	3	23.3019	0.722607	0.74451	0.026129	0.121683	0.022634	0	1.01835	2.83321	8.23365	0	0	0.760563	0.352113	1	1	21.994	0	0	0.428831	0	0	0	0	1	0.0647254	3.49
2014	791	0	0	0	D	2.92685	3	23.3349	0.722105	0.74451	0.015365	0.109503	-0.083274	0	1.08956	2.89037	9.28283	0	0	1.75676	0.5	1	1	22.0827	0	0	0.42938	0	0	0	0	1	0.0577373	3.86
2015	791	0.0084516	0	0	D	3.18751	1	23.318	0.718553	0.74451	0.00227	0.098141	-0.096605	0	1.48797	2.94444	10.1032	0	0	2.1039	0.558442	1	1	22.1606	0	0	0.416661	0	0	0	0	1	0.0533484	4.5
2016	791	0.0060963	0	0	D	2.86482	5	23.664	0.727771	0.625439	-0.005947	0.082654	0.200594	0	1.25456	2.99573	11.1281	0	0	1.45238	0.666667	1	1	22.2275	0	0	0.401499	0	0	0	0	1	0.0469372	4.54
2017	791	0.0214815	0	0	D	2.79	2	23.6683	0.695013	0.625439	0.013298	0.100318	0.195791	0	1.10416	3.04452	9.98972	0	0	1.70526	0.705263	1	1	22.1934	0	0	0.397459	0	0	0	0	1	0.0469842	4.67
2018	791	0.0127035	0	0	D	2.43692	8	23.6751	0.676219	0.625439	0.026071	0.118333	0.211648	0	0.932951	3.09104	8.30046	0	0	2.29897	1.07217	1	1	22.2812	0	0	0.415196	0	0	0	0	1	0.0476745	4.8
2010	793	0.0426071	0	0	I	-1.09004	71	22.2394	0.288757	0.203053	0.0993	0.799042	0.374507	0	2.04415	2.94444	1.30933	0	0	1.875	1.20312	1	1	21.8692	0	0	0.431746	0	0	1	0	0	0.0675539	4.68
2011	793	0.0587554	0	0	I	-0.929933	87	22.3758	0.316647	0.196456	0.103883	0.776284	0.090669	0	1.62086	2.99573	1.3759	0	0	1.90323	1.3871	1	1	21.853	0	0	0.411444	0	0	1	0	0	0.0666275	4.76
2012	793	0.0346952	0	0	R	0	142	22.5258	0.358177	0.196456	0.094577	0.725836	0.079477	0		3.04452	1.48085	0	0	0	0	1	1	21.8866	0	0	0.414208	0	0	1	0	0	0.0713355	5.46
2013	793	0.11861	0	0	R	-0.189363	130	22.6942	0.349987	0.144728	0.134656	0.559177	-0.084451	0	2.77142	3.09104	1.91422	0	0	0.0555556	0	1	1	21.994	0	0	0.428831	0	0	1	0	0	0.0704795	5.68
[truncated: 18,065 more rows]
