# Supplementary material for: Green innovation and enterprise digital transformation: Escape from the “dilemma” of development and governance choices
Source: PLoS One. 2024 May 16;19(5):e0301266. doi: 10.1371/journal.pone.0301266 (PMC11098433; doi:10.1371/journal.pone.0301266)
Supplement: S1 Text — (TXT) [file pone.0301266.s002.txt]

use "Data.dta"
2010<=year<=2018

// Descriptive Statistics 
outreg2 using "result.txt",replace sum(log) keep(DT GIN GIQ FC OC Size Lev ROA Growth Dual Top1 TobinQ FirmAge CAPINT) title(Descriptive  Statistics)

global controls "Size Lev ROA Growth Dual Top1 TobinQ FirmAge CAPINT"
xtset id year


// Benchmark Regression
reghdfe DT GIN $controls, absorb(i.year i.ind) vce(r)
reghdfe DT GIQ $controls, absorb(i.year i.ind) vce(r) 


// Robust Test
// Lagged independent variable
reghdfe DT l1.GIN $controls, absorb(i.year i.ind) vce(r)
reghdfe DT l1.GIQ $controls, absorb(i.year i.ind) vce(r)

// IV Method
xtivreg2 DT (GIN=ave_GIN) $controls dyear* dind*,fe cluster(id) first endog(GIN) // ave_GIN is the industry average of GIN
xtivreg2 DT (GIQ=ave_GIQ) $controls dyear* dind*,fe cluster(id) first endog(GIQ) // ave_GIQ is the industry average of GIQ

// PSM 
set  seed 30000
gen ranorder=runiform()
sort ranorder
psmatch2 ifGIN $controls, outcome(DT) logit common  radius caliper(.01)  ate ties // ifGIN is a dummy variable set based on whether GIN is greater than the median
reghdfe DT GIN $controls if _weight!=.,absorb(i.year i.ind) vce(r)
psmatch2 ifGIQ $controls, outcome(DT) logit common  radius caliper(.01)  ate ties // ifGIQ is a dummy variable set based on whether GIQ is greater than the median
reghdfe DT GIQ $controls if _weight!=.,absorb(i.year i.ind) vce(r)

// Replace Independent Variables
reghdfe DT lnGIN $controls, absorb(i.year i.ind) vce(r)
reghdfe DT lnGIQ $controls, absorb(i.year i.ind) vce(r)

// Replace Dependent Variables
reghdfe DT1 GIN $controls, absorb(i.year i.ind) vce(r)
reghdfe DT1 GIQ $controls, absorb(i.year i.ind) vce(r)

// Add Missing Variables
reghdfe DT GIN Size Lev ROA Growth Dual Top1 TobinQ FirmAge CAPINT MarketCompet MarketDevelop, absorb(i.year i.ind) vce(r)
reghdfe DT GIQ Size Lev ROA Growth Dual Top1 TobinQ FirmAge CAPINT MarketCompet MarketDevelop, absorb(i.year i.ind) vce(r)

// Change Sample Size
keep if year>=2016
reghdfe DT GIN $controls, absorb(i.year i.ind) vce(r)
reghdfe DT GIQ $controls, absorb(i.year i.ind) vce(r)


// Mechanism Verification
reghdfe DT GIN $controls, absorb(i.year i.ind) vce(r)
reghdfe FC GIN $controls, absorb(i.year i.ind) vce(r)
reghdfe DT FC GIN $controls, absorb(i.year i.ind) vce(r) // GIN -> FC -> DT

reghdfe DT GIN $controls, absorb(i.year i.ind) vce(r)
reghdfe OC GIN $controls, absorb(i.year i.ind) vce(r)
reghdfe DT OC GIN $controls, absorb(i.year i.ind1) vce(r) // GIN -> OC -> DT

reghdfe DT GIQ $controls, absorb(i.year i.ind) vce(r)
reghdfe FC GIQ $controls, absorb(i.year i.ind) vce(r)
reghdfe DT FC GIQ $controls, absorb(i.year i.ind) vce(r) // GIQ -> FC -> DT

reghdfe DT GIQ $controls, absorb(i.year i.ind) vce(r)
reghdfe OC GIQ $controls, absorb(i.year i.ind) vce(r)
reghdfe DT OC GIQ $controls, absorb(i.year i.ind) vce(r) // GIQ -> OC -> DT

// Sobel and Bootstrap Test
sgmediation DT, mv(FC) iv(GIN) cv(Size Lev ROA Growth Dual Top1 TobinQ FirmAge CAPINT dyear* dind*) // GIN -> FC -> DT
sgmediation DT, mv(FC) iv(GIN) cv(Size Lev ROA Growth Dual Top1 TobinQ FirmAge CAPINT dyear* dind*) // GIN -> OC -> DT

sgmediation DT, mv(FC) iv(GIQ) cv(Size Lev ROA Growth Dual Top1 TobinQ FirmAge CAPINT dyear* dind*) // GIQ -> FC -> DT
sgmediation DT, mv(FC) iv(GIQ) cv(Size Lev ROA Growth Dual Top1 TobinQ FirmAge CAPINT dyear* dind*) // GIQ -> OC -> DT

bootstrap r(ind_eff) r(dir_eff), reps(500): sgmediation DT, mv(FC) iv(GIN) cv(Size Lev ROA Growth Dual Top1 TobinQ FirmAge CAPINT dyear* dind*) // GIN -> FC -> DT
bootstrap r(ind_eff) r(dir_eff), reps(500): sgmediation DT, mv(OC) iv(GIN) cv(Size Lev ROA Growth Dual Top1 TobinQ FirmAge CAPINT dyear* dind*) // GIN -> OC -> DT

bootstrap r(ind_eff) r(dir_eff), reps(500): sgmediation DT, mv(FC) iv(GIQ) cv(Size Lev ROA Growth Dual Top1 TobinQ FirmAge CAPINT dyear* dind*) // GIQ -> FC -> DT
bootstrap r(ind_eff) r(dir_eff), reps(500): sgmediation DT, mv(OC) iv(GIQ) cv(Size Lev ROA Growth Dual Top1 TobinQ FirmAge CAPINT dyear* dind*) // GIQ -> OC -> DT


// Heterogeneity Analysis
// Heterogeneity of Size

reghdfe DT GIN_Size $controls, absorb(i.year i.ind) vce(r) // GIN_Size is the interaction term between GIN and Size
reghdfe DT GIN $controls if Size>MEANSize ,absorb(i.year i.ind) vce(r) // MEANSize is the average value of Size
reghdfe DT GIN $controls if Size<=MEANSize ,absorb(i.year i.ind) vce(r)

reghdfe DT GIQ_Size $controls, absorb(i.year i.ind) vce(r) // GIQ_Size is the interaction term between GIQ and Size
reghdfe DT GIQ $controls if Size>MEANSize ,absorb(i.year i.ind) vce(r)
reghdfe DT GIQ $controls if Size<=MEANSize ,absorb(i.year i.ind) vce(r)

// Heterogeneity of Lev
reghdfe DT GIN_Lev $controls, absorb(i.year i.ind) vce(r)
reghdfe DT GIN $controls if Lev>MEANLev ,absorb(i.year i.ind) vce(r) // GIN_Lev is the interaction term between GIN and Lev
reghdfe DT GIN $controls if Lev<=MEANLev ,absorb(i.year i.ind1) vce(r) // MEANLev is the average value of Lev

reghdfe DT GIQ_Lev $controls, absorb(i.year i.ind) vce(r)
reghdfe DT GIQ $controls if Lev>MEANLev ,absorb(i.year i.ind) vce(r)
reghdfe DT GIQ $controls if Lev<=MEANLev ,absorb(i.year i.ind) vce(r)

// Heterogeneity of Regions
reghdfe DT GIN $controls if Eastern region==1 ,absorb(i.year i.ind) vce(r)
reghdfe DT GIN $controls if Central region==1 ,absorb(i.year i.ind) vce(r)
reghdfe DT GIN $controls if Western region==1 ,absorb(i.year i.ind) vce(r)
reghdfe DT GIQ $controls if Eastern region==1 ,absorb(i.year i.ind) vce(r)
reghdfe DT GIQ $controls if Central region==1 ,absorb(i.year i.ind) vce(r)
reghdfe DT GIQ $controls if Western region==1 ,absorb(i.year i.ind) vce(r)
// Divided into eastern, central, and western regions based on economic development and domestic standards
